# Supplementary material for: A SILAC-based Approach Identifies Substrates of Caspase-dependent Cleavage upon TRAIL-induced Apoptosis
Source: Mol Cell Proteomics. 2013 Jan 13;12(5):1436–50. doi: 10.1074/mcp.M112.024679 (PMC3650350; doi:10.1074/mcp.M112.024679)
Supplement: Suppl Table S1 [file supp_M112.024679_mcp.M112.024679-2.xlsx]

## Sheet: CASBAH_090804
Source	UniProt Id	Site
Dix	A0JLR8	288
CASBAH	A5PKW4	857
Dix	A5YM50	197
Dix	A6NL74	181
Dix	A6NN88	1484
Dix	A6NN88	1486
Dix	A8KAH5	197
Dix	A8MXP9	680
Dix	B0QZ65	1111
Dix	B0YJC5	85
Dix	B2R7B5	75
Dix	B2R7R5	223
Dix	B3KML1	84
Dix	B3KMV5	639
Dix	B3KMV5	972
Dix	B3KTJ9	496
Dix	B3KUY2	146
Dix	B3KWX7	331
Dix	B4DFF1	128
Dix	B4DGF8	29
Dix	B4DGF8	9
Dix	B4DTG2	264
Mahrus	O00429	503
Mahrus	O00566	545
CASBAH-No Site	O00629
CASBAH	O14576	99
CASBAH-No Site	O14617
Mahrus	O14686	386
CASBAH	O14727	271
Mahrus	O14828	39
CASBAH-No Site	O14981
Mahrus	O15015	1005
Mahrus	O15027	837
Mahrus	O15027	341
Mahrus	O15042	737
Mahrus	O15117	446
Mahrus	O15234	389
CASBAH	O15265	266
CASBAH	O15265	344
CASBAH-No Site	O15355
CASBAH-No Site	O15379
CASBAH	O15381	239
Mahrus	O15400	204
CASBAH	O15519	376
CASBAH-No Site	O15523
Mahrus	O43169	10
CASBAH-No Site	O43390
CASBAH-No Site	O43432
CASBAH	O43521	13
CASBAH-No Site	O43660
Mahrus	O43665	14
CASBAH-No Site	O43683
Mahrus	O43719	80
Mahrus	O43747	689
Mahrus	O43815	436
Mahrus	O43865	5
Mahrus	O43865	83
Mahrus	O43865	73
CASBAH	O43903	37
CASBAH	O60216	279
Mahrus	O60232	81
CASBAH	O60256	223
CASBAH	O60260	126
CASBAH-No Site	O60264
Mahrus	O60271	5
Mahrus	O60343	272
Mahrus	O60499	196
Mahrus	O60499	138
CASBAH-No Site	O60506
Mahrus	O60508	190
Mahrus	O60508	204
CASBAH	O60566	579
CASBAH	O60566	610
Mahrus	O60583	454
Mahrus	O60664	219
Mahrus	O60664	9
CASBAH	O60733	183
CASBAH-No Site	O60749
Mahrus	O60763	757
Mahrus	O60784	157
CASBAH	O60832	417
CASBAH	O60841	288
Mahrus	O60841	20
Mahrus	O60885	337
CASBAH	O75030	345
Mahrus	O75113	490
CASBAH-No Site	O75122
Mahrus	O75367	172
Mahrus	O75369	1021
Mahrus	O75369	1476
Mahrus	O75376	1826
Mahrus	O75376	385
Mahrus	O75376	555
Mahrus	O75400	133
Mahrus	O75410	500
Mahrus	O75427	358
CASBAH	O75475	30
CASBAH	O75475	85
CASBAH	O75475	486
CASBAH	O75496	204
CASBAH	O75496	170
CASBAH-No Site	O75717
CASBAH	O75791	235
CASBAH-No Site	O75794
CASBAH	O75822	15
Mahrus	O75925	100
Mahrus	O75934	14
Mahrus	O76003	101
CASBAH-No Site	O76074
CASBAH	O76094	614
Mahrus	O94888	109
Mahrus	O94888	400
Mahrus	O94915	1512
CASBAH	O94973	690
Mahrus	O94973	690
Dix	O94973	690
Mahrus	O95153	44
CASBAH	O95155	109
CASBAH	O95155	123
Mahrus	O95208	340
CASBAH	O95218	179
Mahrus	O95391	7
Mahrus	O95402	407
CASBAH-No Site	O95453
CASBAH-No Site	O95644
Mahrus	O95696	921
CASBAH	O95760	110
CASBAH-No Site	O95782
CASBAH-No Site	O96019
CASBAH	P00519	546
CASBAH	P00519	655
Mahrus	P00519	939
CASBAH	P00533	1006
CASBAH	P00533	1009
CASBAH	P00533	1012
CASBAH	P01584	116
CASBAH-No Site	P02533
CASBAH	P02545	230
CASBAH	P02730	45
CASBAH	P02730	205
CASBAH	P03259	24
CASBAH	P03259	150
CASBAH	P03259	204
CASBAH	P03259	243
CASBAH-No Site	P04049
CASBAH-No Site	P04053
CASBAH	P04626	1087
CASBAH	P04626	1125
CASBAH-No Site	P04637
CASBAH-No Site	P04818
CASBAH	P05067	739
CASBAH-No Site	P05120
CASBAH	P05198	301
CASBAH	P05198	304
CASBAH	P05388	5
CASBAH	P05388	308
CASBAH	P05388	310
CASBAH	P05455	371
CASBAH	P05455	374
CASBAH	P05549	19
CASBAH	P05783	237
CASBAH	P05783	328
CASBAH	P06241	19
CASBAH	P06396	403
CASBAH	P06400	886
Mahrus	P06400	346
CASBAH	P06454	101
CASBAH-No Site	P06748
CASBAH-No Site	P07384
CASBAH	P07900	259
CASBAH-No Site	P07910
CASBAH	P07948	18
CASBAH	P07949	707
CASBAH	P07949	1017
CASBAH	P08047	590
Mahrus	P08047	199
CASBAH-No Site	P08183
CASBAH	P08238	259
CASBAH	P08590	135
CASBAH	P08621	341
CASBAH	P08670	85
CASBAH	P08670	259
CASBAH	P08670	429
Mahrus	P08670	90
Mahrus	P08670	331
Mahrus	P08670	85
Mahrus	P08670	257
Mahrus	P08670	259
CASBAH-No Site	P08727
CASBAH-No Site	P08865
Mahrus	P09234	10
Mahrus	P09496	92
CASBAH-No Site	P09651
CASBAH	P09874	214
CASBAH-No Site	P09884
CASBAH	P09917	171
CASBAH	P10275	155
CASBAH-No Site	P10276
CASBAH-No Site	P10515
CASBAH	P10636	421
Mahrus	P11171	550
CASBAH	P11277	1478
CASBAH	P11277	1457
CASBAH	P11277	2146
CASBAH	P11387	123
CASBAH	P11387	146
CASBAH	P11387	170
CASBAH-No Site	P11388
CASBAH-No Site	P11831
CASBAH	P12270	1892
CASBAH	P12270	1999
CASBAH	P12270	2117
CASBAH	P12270	2250
CASBAH	P12270	2285
Mahrus	P12270	2133
CASBAH-No Site	P12814
CASBAH	P12830	750
CASBAH	P12931	502
Mahrus	P12931	45
CASBAH	P13010	730
Mahrus	P13010	455
Mahrus	P13010	556
CASBAH-No Site	P14136
CASBAH-No Site	P14317
CASBAH-No Site	P14324
CASBAH	P14625	28
Mahrus	P14625	28
Mahrus	P15170	39
CASBAH	P15498	150
CASBAH	P15498	161
CASBAH-No Site	P15924
CASBAH	P15976	125
CASBAH	P16144	1109
CASBAH	P16220	140
CASBAH	P16220	144
Mahrus	P16333	88
CASBAH	P16499	167
CASBAH	P16989	269
Mahrus	P16989	269
Mahrus	P16989	161
Mahrus	P17028	9
Mahrus	P17980	27
CASBAH-No Site	P18206
Mahrus	P18583	1640
CASBAH	P19012	264
CASBAH	P19012	445
CASBAH	P19012	225
CASBAH-No Site	P19022
CASBAH	P19113	514
CASBAH	P19113	550
CASBAH	P19174	770
CASBAH	P19338	455
CASBAH	P19338	629
CASBAH	P19338	633
CASBAH	P19438	260
CASBAH	P19525	251
CASBAH	P20290	175
CASBAH	P20700	231
CASBAH	P20810	137
CASBAH	P20810	203
CASBAH	P20810	404
CASBAH-No Site	P20936
CASBAH	P20963	28
CASBAH	P20963	36
CASBAH	P20963	153
CASBAH	P21127	391
Mahrus	P21127	405
CASBAH-No Site	P21281
Mahrus	P21333	1336
Mahrus	P21333	1504
Mahrus	P21333	1048
CASBAH-No Site	P21980
CASBAH	P22223	695
CASBAH	P22626	262
CASBAH	P22626	49
Mahrus	P22626	76
CASBAH-No Site	P22681
CASBAH-No Site	P23443
CASBAH	P23588	45
Dix	P23588	531
CASBAH	P23634	1080
Mahrus	P24534	102
CASBAH-No Site	P24723
CASBAH	P24864	275
CASBAH	P24928	1339
CASBAH-No Site	P25054
CASBAH-No Site	P25205
CASBAH-No Site	P25786
CASBAH-No Site	P25787
CASBAH-No Site	P25788
Mahrus	P25800	8
CASBAH	P25963	32
CASBAH	P26368	128
Mahrus	P26368	128
CASBAH	P26599	7
CASBAH	P26599	172
CASBAH	P26641	264
CASBAH-No Site	P27694
Mahrus	P27816	8
CASBAH	P28331	255
CASBAH-No Site	P28838
CASBAH	P29466	119
CASBAH	P29466	297
CASBAH	P29466	317
CASBAH	P30153	218
CASBAH-No Site	P30260
CASBAH-No Site	P30291
Mahrus	P30414	959
CASBAH-No Site	P30419
Mahrus	P30519	251
Mahrus	P31350	29
CASBAH	P31749	462
CASBAH	P31749	108
CASBAH	P31749	119
Mahrus	P31943	251
Mahrus	P31943	95
CASBAH	P31944	147
CASBAH	P31948	302
Mahrus	P32519	145
CASBAH	P32926	781
Mahrus	P33991	132
Mahrus	P33992	13
Mahrus	P34932	727
CASBAH	P35222	145
CASBAH	P35222	164
CASBAH	P35222	32
CASBAH	P35222	83
CASBAH	P35222	115
CASBAH	P35222	751
Mahrus	P35222	115
CASBAH	P35251	922
CASBAH	P35251	117
CASBAH	P35251	1110
Mahrus	P35269	272
CASBAH-No Site	P35568
CASBAH	P35579	1152
Mahrus	P35579	1153
CASBAH-No Site	P35606
CASBAH	P35611	633
CASBAH	P35637	355
Mahrus	P35637	355
CASBAH-No Site	P35658
CASBAH-No Site	P35998
CASBAH	P36383	367
CASBAH	P36507	286
Dix	P36507	285
CASBAH	P36915	52
Mahrus	P36915	343
Mahrus	P36954	4
CASBAH	P36956	460
CASBAH-No Site	P38159
CASBAH	P38398	1154
CASBAH	P38936	112
CASBAH	P40692	418
CASBAH	P40763	169
CASBAH	P40763	184
CASBAH	P40763	371
CASBAH	P40763	566
CASBAH	P40763	625
CASBAH	P40763	723
CASBAH-No Site	P41214
CASBAH	P41250	92
Mahrus	P41250	56
CASBAH	P42166	403
CASBAH	P42166	412
CASBAH	P42166	440
CASBAH	P42166	485
CASBAH	P42166	271
Dix	P42166	441
CASBAH	P42224	694
CASBAH	P42261	865
CASBAH	P42262	865
CASBAH	P42263	865
CASBAH-No Site	P42566
CASBAH	P42574	28
CASBAH	P42574	315
CASBAH	P42574	175
CASBAH	P42574	330
CASBAH	P42575	169
CASBAH	P42575	333
CASBAH	P42575	346
CASBAH	P42858	513
CASBAH	P42858	530
CASBAH	P42858	586
CASBAH	P43004	505
Mahrus	P43007	12
CASBAH	P43146	1290
CASBAH	P43146	1185
CASBAH	P43146	794
CASBAH	P43243	752
CASBAH	P43243	680
Mahrus	P43243	763
Mahrus	P43243	680
CASBAH	P45379	96
CASBAH	P45974	768
Mahrus	P45974	767
Mahrus	P45974	782
Dix	P45974	767
Mahrus	P46013	2147
CASBAH	P46020	646
CASBAH	P46020	216
CASBAH	P46379	1001
Dix	P46379	31
CASBAH	P46527	139
CASBAH	P46527	108
Mahrus	P46940	8
CASBAH	P47712	522
CASBAH	P47712	366
CASBAH-No Site	P47897
CASBAH	P48058	865
CASBAH-No Site	P48444
CASBAH	P48506	449
Mahrus	P49006	63
CASBAH	P49023	102
CASBAH	P49023	301
CASBAH	P49023	5
CASBAH	P49023	222
Mahrus	P49023	5
Mahrus	P49069	9
Mahrus	P49069	115
CASBAH	P49321	523
Mahrus	P49321	32
CASBAH	P49354	59
CASBAH-No Site	P49454
CASBAH	P49585	28
CASBAH	P49662	270
CASBAH	P49662	289
CASBAH-No Site	P49736
CASBAH	P49768	345
CASBAH	P49790	343
Mahrus	P49792	2490
Mahrus	P49792	1157
CASBAH	P49810	329
CASBAH-No Site	P49848
CASBAH-No Site	P50402
CASBAH	P50570	352
Mahrus	P50851	1756
Mahrus	P50991	268
CASBAH-No Site	P50995
CASBAH-No Site	P51532
CASBAH	P51572	163
Mahrus	P51572	164
CASBAH	P51693	620
CASBAH	P51813	242
CASBAH	P51878	311
CASBAH	P51878	330
Mahrus	P51957	380
Mahrus	P51991	115
Mahrus	P51991	178
CASBAH-No Site	P52272
Mahrus	P52294	64
CASBAH	P52566	19
Mahrus	P52566	19
CASBAH-No Site	P52597
CASBAH-No Site	P52732
Mahrus	P52888	13
CASBAH-No Site	P52948
CASBAH	P53621	902
Mahrus	P53621	188
Dix	P53621	902
Mahrus	P53985	469
CASBAH	P53990	197
CASBAH	P54132	415
CASBAH	P54252	145
CASBAH	P54252	171
CASBAH	P54252	225
CASBAH	P54252	228
CASBAH	P54259	109
CASBAH-No Site	P54577
Mahrus	P54727	165
CASBAH	P55209	57
Mahrus	P55209	57
CASBAH	P55210	23
CASBAH	P55210	198
CASBAH	P55212	23
CASBAH	P55212	179
CASBAH	P55212	194
Mahrus	P55265	214
CASBAH-No Site	P55884
CASBAH	P55957	59
CASBAH	P56945	416
CASBAH	P56945	748
Mahrus	P60709	157
CASBAH-No Site	P60900
CASBAH	P60953	121
CASBAH-No Site	P61026
CASBAH	P61244	10
CASBAH	P61244	135
CASBAH	P61289	80
Mahrus	P61978	370
CASBAH	P62310	5
CASBAH	P62877	8
CASBAH	P63000	121
CASBAH-No Site	P63010
Mahrus	P63027	68
Mahrus	P63027	51
Mahrus	P63241	11
Mahrus	P63241	6
Mahrus	P67809	112
CASBAH-No Site	P68032
CASBAH-No Site	P68366
Mahrus	P78316	319
CASBAH	P78344	790
CASBAH-No Site	P78347
CASBAH-No Site	P78362
CASBAH	P78527	2713
Mahrus	P80303	237
CASBAH	P83916	78
CASBAH	P87889	59
CASBAH	P87889	100
CASBAH	P87889	391
CASBAH	P87889	393
CASBAH	P98170	242
Mahrus	P98171	403
Mahrus	Q00403	207
CASBAH-No Site	Q00613
Mahrus	Q00653	10
CASBAH	Q00839	100
CASBAH	Q00987	359
CASBAH	Q01082	1457
Dix	Q01082	2148
CASBAH	Q01105	18
CASBAH	Q01105	18
CASBAH-No Site	Q01201
Mahrus	Q01543	20
CASBAH	Q01814	1072
CASBAH	Q01826	254
CASBAH	Q02078	466
CASBAH	Q02078	215
CASBAH	Q02078	176
CASBAH	Q02156	383
CASBAH	Q02156	383
CASBAH	Q02413	888
Mahrus	Q02447	530
CASBAH	Q02750	62
Mahrus	Q02750	282
Mahrus	Q02750	16
CASBAH-No Site	Q03252
CASBAH	Q04206	465
CASBAH	Q04206	97
CASBAH	Q04637	492
CASBAH	Q04637	1136
CASBAH	Q04695	241
CASBAH	Q04695	416
CASBAH	Q04759	354
CASBAH-No Site	Q04864
CASBAH	Q05397	772
CASBAH	Q05513	210
CASBAH	Q05513	239
CASBAH	Q05655	329
CASBAH-No Site	Q06210
CASBAH-No Site	Q06323
CASBAH	Q06413	422
CASBAH	Q06609	187
CASBAH	Q07666	75
Mahrus	Q07666	75
CASBAH-No Site	Q07812
CASBAH	Q07817	61
CASBAH-No Site	Q07820
CASBAH	Q07864	216
CASBAH	Q07864	1214
CASBAH	Q07955	139
CASBAH	Q07955	151
CASBAH	Q07955	155
CASBAH	Q07955	176
CASBAH-No Site	Q07960
CASBAH	Q08209	386
CASBAH	Q08211	167
Mahrus	Q08211	96
CASBAH	Q08378	59
CASBAH	Q08378	139
CASBAH	Q08378	311
CASBAH-No Site	Q08379
CASBAH	Q08945	450
CASBAH-No Site	Q09666
CASBAH	Q10567	704
CASBAH-No Site	Q10570
CASBAH	Q12772	486
Mahrus	Q12888	829
CASBAH-No Site	Q12905
CASBAH	Q12906	440
Mahrus	Q12906	439
Dix	Q12906	439
CASBAH	Q12959	427
CASBAH	Q12972	164
CASBAH	Q12996	576
Mahrus	Q12996	576
Dix	Q12996	576
CASBAH	Q13009	993
CASBAH	Q13043	326
CASBAH	Q13077	163
Mahrus	Q13111	110
CASBAH	Q13114	348
CASBAH	Q13114	368
Mahrus	Q13123	324
CASBAH-No Site	Q13131
Mahrus	Q13136	218
CASBAH	Q13148	89
CASBAH	Q13151	73
CASBAH	Q13177	212
Mahrus	Q13177	148
Dix	Q13177	212
CASBAH	Q13188	322
CASBAH-No Site	Q13191
CASBAH	Q13233	874
CASBAH	Q13233	871
CASBAH	Q13242	436
CASBAH	Q13263	684
CASBAH	Q13263	687
Mahrus	Q13263	685
CASBAH-No Site	Q13283
CASBAH-No Site	Q13310
CASBAH	Q13315	863
CASBAH-No Site	Q13330
Mahrus	Q13362	14
CASBAH-No Site	Q13426
Mahrus	Q13428	1242
Mahrus	Q13428	1101
CASBAH	Q13435	291
Mahrus	Q13435	753
Dix	Q13435	776
Dix	Q13435	862
CASBAH	Q13464	1113
CASBAH-No Site	Q13469
CASBAH	Q13490	372
CASBAH-No Site	Q13492
CASBAH	Q13541	25
Mahrus	Q13541	25
CASBAH	Q13546	324
CASBAH	Q13573	131
CASBAH-No Site	Q13596
Mahrus	Q13601	38
Mahrus	Q13620	25
CASBAH-No Site	Q13765
CASBAH	Q13813	1185
CASBAH-No Site	Q13835
Mahrus	Q14004	1353
CASBAH	Q14005	510
CASBAH	Q14008	1495
Mahrus	Q14103	69
CASBAH	Q14116	36
CASBAH	Q14139	62
Dix	Q14139	62
CASBAH-No Site	Q14141
CASBAH	Q14152	242
CASBAH	Q14152	256
Mahrus	Q14157	850
CASBAH-No Site	Q14203
CASBAH-No Site	Q14204
Mahrus	Q14240	21
CASBAH-No Site	Q14353
CASBAH	Q14498	331
CASBAH	Q14511	363
CASBAH	Q14511	630
Mahrus	Q14566	274
CASBAH-No Site	Q14574
CASBAH	Q14643	1838
Mahrus	Q14657	28
CASBAH-No Site	Q14739
Mahrus	Q14789	1801
CASBAH	Q14790	216
CASBAH	Q14790	374
CASBAH	Q14790	384
CASBAH	Q14814	288
CASBAH	Q14814	291
CASBAH	Q14839	1234
Mahrus	Q14839	1233
CASBAH-No Site	Q14847
CASBAH	Q14980	1712
Mahrus	Q14980	1829
Mahrus	Q14C86	1102
CASBAH	Q15003	366
Mahrus	Q15003	199
Dix	Q15003	366
Mahrus	Q15032	499
CASBAH	Q15046	12
CASBAH	Q15056	92
Mahrus	Q15075	127
CASBAH	Q15139	378
CASBAH	Q15149	2395
Mahrus	Q15154	1550
CASBAH	Q15156	523
CASBAH	Q15185	142
CASBAH	Q15233	421
CASBAH	Q15276	438
CASBAH-No Site	Q15291
CASBAH	Q15365	261
Dix	Q15365	261
CASBAH-No Site	Q15366
Mahrus	Q15424	262
Mahrus	Q15424	261
Mahrus	Q15459	503
CASBAH-No Site	Q15637
CASBAH-No Site	Q15717
CASBAH	Q15907	197
Mahrus	Q15942	149
CASBAH	Q16236	208
CASBAH	Q16236	366
CASBAH-No Site	Q16512
CASBAH	Q16513	117
Mahrus	Q16576	98
CASBAH	Q16630	96
CASBAH-No Site	Q16763
Mahrus	Q1KMD3	126
Mahrus	Q27J81	1051
CASBAH-No Site	Q2M2I8
Mahrus	Q2NL82	332
CASBAH-No Site	Q32MZ4
Dix	Q32Q83	232
Mahrus	Q3B7T1	115
Mahrus	Q3LXA3	362
Dix	Q3ZCU9	302
Mahrus	Q49AR2	196
CASBAH	Q4V328	594
Dix	Q53F35	163
CASBAH-No Site	Q59F66
CASBAH-No Site	Q59HD5
CASBAH-No Site	Q5H9R7
Dix	Q5JPT6	508
Mahrus	Q5JRA6	709
CASBAH	Q5JTV8	226
Mahrus	Q5JTV8	226
Mahrus	Q5SW79	1324
CASBAH-No Site	Q5T1M5
Mahrus	Q5T200	159
Mahrus	Q5T4S7	2903
Mahrus	Q5T8P6	431
Dix	Q5TEJ4	164
Dix	Q5TGW6	308
Mahrus	Q5THJ4	2610
Mahrus	Q5UIP0	2000
CASBAH-No Site	Q5VT52
Mahrus	Q5VZL5	928
Dix	Q5XG91	208
CASBAH-No Site	Q61140
Mahrus	Q641Q2	1134
Mahrus	Q641Q2	1046
Mahrus	Q641Q2	1113
Mahrus	Q68CP9	625
Dix	Q68CX7	179
CASBAH-No Site	Q69YN4
CASBAH-No Site	Q6FI81
CASBAH-No Site	Q6GMQ
CASBAH-No Site	Q6GVN4
CASBAH-No Site	Q6IAD4
CASBAH	Q6JBY9	308
Mahrus	Q6JBY9	272
Dix	Q6NX52	314
CASBAH-No Site	Q6P1J9
Mahrus	Q6P2E9	662
Mahrus	Q6P2E9	485
Mahrus	Q6P2E9	57
Mahrus	Q6PD62	1120
Mahrus	Q6PKG0	172
Mahrus	Q6UN15	158
Mahrus	Q6ZRS2	2275
Mahrus	Q6ZVM7	157
CASBAH-No Site	Q709C8
Mahrus	Q71RC2	572
Mahrus	Q7L014	922
Mahrus	Q7L014	871
CASBAH-No Site	Q7L8W6
CASBAH-No Site	Q7LBC6
Mahrus	Q7Z2W4	433
Mahrus	Q7Z2Z2	932
CASBAH-No Site	Q7Z406
Mahrus	Q7Z434	490
Mahrus	Q7Z460	1218
Mahrus	Q7Z4V5	241
Mahrus	Q7Z591	799
CASBAH-No Site	Q7Z5K2
CASBAH	Q7Z5L9	495
Dix	Q7Z5L9	495
Mahrus	Q7Z6E9	1267
Mahrus	Q7Z6I6	363
Mahrus	Q7Z6Z7	3664
Mahrus	Q7Z739	168
CASBAH	Q86U42	107
Mahrus	Q86U42	111
CASBAH-No Site	Q86UP2
CASBAH	Q86UX7	344
Mahrus	Q86UX7	344
Dix	Q86UX7	324
Dix	Q86UX7	344
CASBAH	Q86V81	101
Mahrus	Q86V81	93
Dix	Q86V81	100
CASBAH-No Site	Q86VP1
CASBAH-No Site	Q86W21
CASBAH	Q86W56	256
CASBAH	Q86W56	307
Mahrus	Q86W56	256
CASBAH-No Site	Q86XP3
CASBAH	Q86Y82	217
Mahrus	Q86Y82	217
Mahrus	Q8IWB9	96
CASBAH-No Site	Q8IWV8
CASBAH-No Site	Q8IXJ6
Dix	Q8IYN5	1495
Mahrus	Q8IZ21	20
Mahrus	Q8IZ40	391
CASBAH	Q8IZW8	570
Dix	Q8N1F7	157
Mahrus	Q8N1G4	525
Mahrus	Q8N302	148
Mahrus	Q8N3X1	153
Mahrus	Q8N3X1	425
Mahrus	Q8N3X6	229
Mahrus	Q8N3X6	80
Mahrus	Q8N573	449
Mahrus	Q8N5S9	32
Mahrus	Q8N5W9	61
CASBAH	Q8N5X7	27
CASBAH	Q8N684	9
CASBAH	Q8N684	29
Mahrus	Q8N684	29
Mahrus	Q8N9B5	722
CASBAH-No Site	Q8NBF2
CASBAH-No Site	Q8NDX1
Mahrus	Q8NFC6	2044
Mahrus	Q8NFC6	1708
Mahrus	Q8NHP6	274
CASBAH-No Site	Q8TD19
CASBAH-No Site	Q8TEQ6
CASBAH-No Site	Q8TF05
CASBAH	Q8WUA2	232
Mahrus	Q8WUF5	294
Mahrus	Q8WUI4	412
CASBAH-No Site	Q8WUX9
Mahrus	Q8WWM7	584
CASBAH-No Site	Q8WXH0
Mahrus	Q8WYP5	1367
CASBAH	Q92499	685
Mahrus	Q92538	368
Mahrus	Q92541	140
CASBAH	Q92546	157
CASBAH	Q92546	459
Mahrus	Q92598	547
CASBAH	Q92608	208
CASBAH-No Site	Q92616
Mahrus	Q92785	115
Mahrus	Q92785	243
CASBAH-No Site	Q92793
CASBAH-No Site	Q92797
Mahrus	Q92804	140
CASBAH	Q92851	219
CASBAH	Q92851	415
CASBAH	Q92888	314
Mahrus	Q92888	292
CASBAH-No Site	Q92890
CASBAH-No Site	Q92900
CASBAH	Q92917	339
Mahrus	Q92917	37
Mahrus	Q92917	98
CASBAH	Q92918	385
CASBAH-No Site	Q92922
CASBAH	Q92934	56
CASBAH	Q92934	61
CASBAH	Q92945	413
CASBAH	Q92945	441
CASBAH	Q92945	483
Mahrus	Q92945	128
Dix	Q92945	102
CASBAH-No Site	Q92973
Mahrus	Q92974	625
CASBAH-No Site	Q94B60
CASBAH	Q96AE4	181
Mahrus	Q96AG3	10
CASBAH	Q96B97	508
CASBAH-No Site	Q96BN8
Mahrus	Q96BY6	327
Mahrus	Q96D71	459
Mahrus	Q96D71	465
CASBAH-No Site	Q96EP5
Mahrus	Q96EY5	172
Mahrus	Q96G28	144
Mahrus	Q96GM8	7
CASBAH-No Site	Q96H99
CASBAH	Q96I25	286
Mahrus	Q96IZ7	238
CASBAH-No Site	Q96K76
Mahrus	Q96MG7	41
Mahrus	Q96N16	17
Dix	Q96PK2	522
Mahrus	Q96RU3	519
CASBAH-No Site	Q96SB4
CASBAH-No Site	Q96ST3
Mahrus	Q96T58	1574
CASBAH-No Site	Q99439
Mahrus	Q99459	391
Mahrus	Q99590	407
CASBAH-No Site	Q99614
Mahrus	Q99615	8
CASBAH-No Site	Q99638
Mahrus	Q99733	8
CASBAH	Q99741	99
CASBAH	Q99741	422
CASBAH	Q99755	279
CASBAH-No Site	Q9BQI7
CASBAH	Q9BQQ3	320
CASBAH	Q9BQQ3	375
CASBAH	Q9BQQ3	393
CASBAH	Q9BSJ8	972
Mahrus	Q9BTC0	1518
Mahrus	Q9BTC0	1352
CASBAH	Q9BTE3	282
Dix	Q9BTE3	282
Mahrus	Q9BTV7	58
Mahrus	Q9BUJ2	96
Dix	Q9BV44	496
Mahrus	Q9BVT8	60
CASBAH-No Site	Q9BXP5
Mahrus	Q9BY43	80
Mahrus	Q9BY43	83
Mahrus	Q9BY77	234
Mahrus	Q9BYJ9	164
Mahrus	Q9BZF1	806
Mahrus	Q9BZK7	152
Mahrus	Q9BZK7	152
Mahrus	Q9BZK7	85
Mahrus	Q9BZK7	162
CASBAH	Q9C0C9	438
Mahrus	Q9C0C9	1225
Dix	Q9C0C9	437
Mahrus	Q9C0E8	368
CASBAH-No Site	Q9H0C8
Mahrus	Q9H0D6	483
Mahrus	Q9H0E9	560
Mahrus	Q9H0H5	273
Mahrus	Q9H1B7	132
CASBAH	Q9H1E3	29
CASBAH	Q9H2G2	6
CASBAH-No Site	Q9H2X6
Mahrus	Q9H3P2	320
Dix	Q9H3P7	15
CASBAH-No Site	Q9H3S7
Mahrus	Q9H4A3	1069
Mahrus	Q9H5V7	225
Mahrus	Q9H6T3	124
Mahrus	Q9H6T3	451
CASBAH-No Site	Q9H6Z4
Mahrus	Q9H9J4	764
CASBAH	Q9HAW4	1072
CASBAH	Q9HB09	34
Mahrus	Q9HB58	353
Mahrus	Q9HCD5	153
Mahrus	Q9HCE5	29
Mahrus	Q9HCF4	273
CASBAH	Q9NQ55	245
Mahrus	Q9NQC3	84
Mahrus	Q9NQC3	905
CASBAH	Q9NT62	104
Dix	Q9NT62	104
Mahrus	Q9NUM4	19
CASBAH-No Site	Q9NUQ8
CASBAH-No Site	Q9NUW8
Mahrus	Q9NV96	12
CASBAH	Q9NWY4	111
CASBAH	Q9NX24	9
CASBAH-No Site	Q9NXV6
CASBAH	Q9NYI0	52
Mahrus	Q9NZ43	129
Dix	Q9NZI9	446
Dix	Q9NZI9	626
Dix	Q9NZI9	822
Mahrus	Q9P0L0	156
Mahrus	Q9P107	472
Mahrus	Q9P1Z2	134
CASBAH-No Site	Q9P258
Mahrus	Q9P275	576
CASBAH	Q9P289	305
Mahrus	Q9P2N5	487
CASBAH-No Site	Q9UBC2
CASBAH	Q9UBE0	193
Dix	Q9UBE0	193
Mahrus	Q9UBF8	488
CASBAH-No Site	Q9UBK7
Mahrus	Q9UBL0	494
Mahrus	Q9UBN7	1088
CASBAH	Q9UEW8	392
CASBAH	Q9UGN5	186
Mahrus	Q9UGU0	1219
CASBAH	Q9UHB6	182
CASBAH	Q9UJU6	361
CASBAH-No Site	Q9UK59
CASBAH	Q9UK73	342
CASBAH	Q9UKJ3	484
Mahrus	Q9UKS7	7
CASBAH	Q9UKV3	1093
Mahrus	Q9UKV3	68
Mahrus	Q9UKV3	511
CASBAH-No Site	Q9UKX2
Mahrus	Q9UKX7	126
Mahrus	Q9ULH7	182
CASBAH-No Site	Q9ULT8
CASBAH	Q9ULW9	333
Mahrus	Q9UMY4	21
CASBAH-No Site	Q9UNF1
Mahrus	Q9UPN3	1726
Mahrus	Q9UPN3	2228
Mahrus	Q9UPN7	358
Mahrus	Q9UPN9	829
Mahrus	Q9UPT8	67
Mahrus	Q9UPT8	741
Mahrus	Q9UQ35	1149
Mahrus	Q9Y2I7	1607
Mahrus	Q9Y2L5	853
CASBAH-No Site	Q9Y2W2
CASBAH	Q9Y2W7	64
Mahrus	Q9Y2X7	418
CASBAH-No Site	Q9Y3F4
Mahrus	Q9Y3X0	299
CASBAH-No Site	Q9Y450
CASBAH-No Site	Q9Y4H2
CASBAH-No Site	Q9Y4R8
Mahrus	Q9Y5A9	367
Mahrus	Q9Y5A9	166
CASBAH-No Site	Q9Y613
CASBAH-No Site	Q9Y6A5
CASBAH-No Site	Q9Y6D6
CASBAH	Q9Y6E0	313
CASBAH-No Site	Q9Y6H5
CASBAH	Q9Y6V0	4834
Mahrus	Q9Y6W5	411
CASBAH-No Site	Q9Y6Y8
