# Supplementary material for: A SILAC-based Approach Identifies Substrates of Caspase-dependent Cleavage upon TRAIL-induced Apoptosis
Source: Mol Cell Proteomics. 2013 Jan 13;12(5):1436–50. doi: 10.1074/mcp.M112.024679 (PMC3650350; doi:10.1074/mcp.M112.024679)
Supplement: Suppl Table S1 [file supp_M112.024679_mcp.M112.024679-4.xlsx]

## Sheet: All SubstratesPLUSInformation
Uniprot	ENSG	Gene name	Protein name	Cleaved DOUBLE_E1_R0K0	Uncleaved DOUBLE_E1_R0K0	Cleaved DOUBLE_E2_R0K0	Uncleaved DOUBLE_E2_R0K0	Cleaved DOUBLE_E2_R10K8	Uncleaved DOUBLE_E2_R10K8	Cleaved TRIPLE_Inh_M1	Uncleaved TRIPLE_Inh_M1	Cleaved TRIPLE_Inh_M2	Uncleaved TRIPLE_Inh_M2	Cleaved TRIPLE_Inh_M3	Uncleaved TRIPLE_Inh_M3	Corum	Chromosome	GOCC	GOBP	GOMF	KEGG	Pfam	CORUM	Known Substrate	Position	CONCAT	Significances	MW	Sequence Length	Sign M1	Sign M2	Sign M3
A8MY36	ENSG00000204843	DCTN1	Uncharacterized protein	NaN	NaN	NaN	NaN	NaN	NaN	1.24183	0.0949881	1.70147	-0.271221	1.90664	0.0195959		2					CAP_GLY;Dynactin		no	74588281	33	3	142.08	1283	+	+	+
O00429	ENSG00000087470	DLP1;DNM1L;DRP1	Dnm1p/Vps1p-like protein;Dynamin family member proline-rich carboxyl-terminal domain less;Dynamin-1-like protein;Dynamin-like protein;Dynamin-like protein 4;Dynamin-like protein IV;Dynamin-related protein 1	NaN	NaN	1.1459	0.0982072	NaN	NaN	1.88828	-0.547447	2.63903	-0.384654	2.29959	-0.150274	DLP1-hFIS1 complex	12	cell fraction;cell part;cis-Golgi network;cytoplasm;cytoplasmic part;cytosol;endomembrane system;endoplasmic reticulum;Golgi apparatus;Golgi apparatus part;insoluble fraction;intracellular membrane-bounded organelle;intracellular organelle;intracellular organelle part;intracellular part;membrane;membrane fraction;membrane-bounded organelle;microbody;microsome;mitochondrial membrane;mitochondrial …	apoptosis;apoptotic mitochondrial changes;biological regulation;catabolic process;cell communication;cell death;cellular catabolic process;cellular component disassembly;cellular component disassembly at cellular level;cellular component disassembly involved in apoptosis;cellular component organization;cellular component organization at cellular level;cellular component organization or biogenesis…	binding;catalytic activity;enzyme binding;GTP binding;GTPase activity;guanyl nucleotide binding;guanyl ribonucleotide binding;hydrolase activity;hydrolase activity, acting on acid anhydrides;hydrolase activity, acting on acid anhydrides, in phosphorus-containing anhydrides;nucleoside-triphosphatase activity;nucleotide binding;protein binding;purine nucleotide binding;purine ribonucleoside triphos…	Bacterial invasion of epithelial cells;Endocrine and other factor-regulated calcium reabsorption;Endocytosis;Fc gamma R-mediated phagocytosis	Dynamin central region;Dynamin family;Dynamin GTPase effector domain	+	yes	32832137	43	3	81.876	736	+	+	+
B5MD66	ENSG00000213593	TMX2	Uncharacterized protein	NaN	NaN	NaN	-0.0172261	NaN	NaN	1.8986	-0.215423	2.05638	0.0567157	1.31919	-0.189657		11		biological regulation;cell redox homeostasis;cellular homeostasis;cellular process;homeostatic process;regulation of biological process;regulation of biological quality;regulation of cellular process			Thioredoxin		no	57480072	43	3	34.037	296	+	+	+
P28340	ENSG00000062822	POLD;POLD1	DNA polymerase delta catalytic subunit;DNA polymerase subunit delta p125	NaN	NaN	1.75138	0.0752363	NaN	NaN	2.04284	-0.441496	NaN	-0.11973	1.82433	-0.340932	DNA synthesome complex (13 subunits);DNA synthesome complex (15 subunits);DNA synthesome complex (17 subunits);DNA synthesome core complex;PCNA-DNA polymerase delta complex;RC complex during G2-M-phase of cell cycle;RC complex during S-phase of cell cycle	19	cell part;chromosomal part;delta DNA polymerase complex;DNA polymerase complex;intracellular membrane-bounded organelle;intracellular organelle;intracellular organelle part;intracellular part;macromolecular complex;membrane-bounded organelle;nuclear chromosome part;nuclear part;nucleoplasm;nucleotide-excision repair complex;nucleus;organelle;organelle part;protein complex	anatomical structure homeostasis;base-excision repair;base-excision repair, gap-filling;biological regulation;biosynthetic process;catabolic process;cell cycle;cell cycle phase;cell cycle process;cellular biosynthetic process;cellular catabolic process;cellular component organization;cellular component organization at cellular level;cellular component organization or biogenesis;cellular component…	3'-5' exonuclease activity;3'-5'-exodeoxyribonuclease activity;binding;catalytic activity;cation binding;chromatin binding;deoxyribonuclease activity;DNA binding;DNA polymerase activity;DNA-directed DNA polymerase activity;exodeoxyribonuclease activity;exodeoxyribonuclease activity, producing 5'-phosphomonoesters;exonuclease activity;exonuclease activity, active with either ribo- or deoxyribonucl…	Base excision repair;DNA replication;Homologous recombination;Mismatch repair;Nucleotide excision repair;Purine metabolism;Pyrimidine metabolism	DNA polymerase family B;DNA polymerase family B, exonuclease domain	+	no	50887593	43	3	123.63	1107	+		+
Q53GL7	ENSG00000178685	PARP10	Poly [ADP-ribose] polymerase 10	NaN	NaN	NaN	-0.204139	3.10007	-0.0925781	2.9138	-1.13359	NaN	NaN	2.09087	-1.25161		8	cell part;cytoplasm;cytoplasmic part;Golgi apparatus;intracellular membrane-bounded organelle;intracellular non-membrane-bounded organelle;intracellular organelle;intracellular organelle part;intracellular part;membrane-bounded organelle;non-membrane-bounded organelle;nuclear part;nucleolus;nucleus;organelle;organelle part		binding;catalytic activity;NAD+ ADP-ribosyltransferase activity;nucleotide binding;transferase activity;transferase activity, transferring glycosyl groups;transferase activity, transferring pentosyl groups		PARP		no	145051321	43	3	109.1	1016	+		+
Q6GSG7	ENSG00000108091	CCDC6;D10S170;TST1	Coiled-coil domain-containing protein 6;Papillary thyroid carcinoma-encoded protein;Protein H4	NaN	NaN	NaN	-0.0959934	3.16336	-0.0322161	2.58544	-0.532266	NaN	NaN	2.44725	-1.52681		10	cell part;cytoplasm;cytoskeleton;intracellular non-membrane-bounded organelle;intracellular organelle;intracellular part;non-membrane-bounded organelle;organelle		binding;protein binding;protein domain specific binding;SH3 domain binding;structural constituent of cytoskeleton;structural molecule activity	Pathways in cancer;Thyroid cancer	DUF2046		no	61548521	43	3	53.29	474	+		+
Q13546	ENSG00000137275	RIP;RIP1;RIPK1	Cell death protein RIP;Receptor-interacting protein 1;Receptor-interacting serine/threonine-protein kinase 1;Serine/threonine-protein kinase RIP	NaN	NaN	NaN	-0.213163	NaN	NaN	2.5242	-2.02226	1.79231	-1.46526	2.63866	-1.5886		6	cell part;cytoplasm;cytoplasmic part;cytosol;death-inducing signaling complex;endosomal part;endosome membrane;intracellular membrane-bounded organelle;intracellular organelle;intracellular organelle part;intracellular part;macromolecular complex;membrane;membrane part;membrane-bounded organelle;mitochondrion;organelle;organelle membrane;organelle part;plasma membrane;plasma membrane part;protein…	activation of caspase activity;activation of immune response;activation of innate immune response;activation of JUN kinase activity;activation of MAPK activity;activation of pro-apoptotic gene products;apoptosis;biological regulation;cell death;cell surface receptor linked signaling pathway;cellular macromolecule metabolic process;cellular metabolic process;cellular process;cellular protein metab…	adenyl nucleotide binding;adenyl ribonucleotide binding;ATP binding;binding;catalytic activity;cytokine receptor binding;death domain binding;death receptor binding;kinase activity;nucleotide binding;phosphotransferase activity, alcohol group as acceptor;protein binding;protein domain specific binding;protein kinase activity;protein serine-threonine kinase activity;purine nucleotide binding;purin…	Apoptosis;Cytosolic DNA-sensing pathway;Hepatitis C;RIG-I-like receptor signaling pathway;Toll-like receptor signaling pathway	Death;Pkinase_Tyr;RHIM		yes	3064092	43	3	75.93	671	+	+	+
Q5T3I0	ENSG00000160818	GPATC4;GPATCH4	G patch domain-containing protein 4	NaN	NaN	3.60873	-0.315781	NaN	NaN	1.67737	-1.71063	NaN	-1.40678	2.16638	-1.85306		1	cell part;intracellular		binding;nucleic acid binding		G-patch		no	156564279	43	3	50.381	446	+		+
Q96KR1	ENSG00000056097	ZFR	M-phase phosphoprotein homolog;Zinc finger RNA-binding protein	NaN	-0.413757	1.09952	-0.0209154	NaN	0.0443561	2.1332	-0.73167	2.49514	-1.00452	NaN	NaN		5	cell part;chromosome;cytoplasm;intracellular;intracellular membrane-bounded organelle;intracellular non-membrane-bounded organelle;intracellular organelle;intracellular organelle part;intracellular part;membrane-bounded organelle;non-membrane-bounded organelle;nuclear part;nucleolus;nucleus;organelle;organelle part	developmental process;multicellular organismal development;multicellular organismal process	binding;cation binding;DNA binding;ion binding;metal ion binding;nucleic acid binding;RNA binding;transition metal ion binding;zinc ion binding		DZF;zf-C2H2_jaz;zf-met		no	32354456	53	3	117.69	1079	+	+
Q13363	ENSG00000159692	CTBP;CTBP1	C-terminal-binding protein 1	NaN	0.00431836	1.01181	-0.0964218	0.835306	-2.02491	1.01146	-0.186844	NaN	NaN	1.41519	-0.13804	BRCA1-CtIP-CtBP complex;CtBP complex;CtBP core complex;LSD1 complex;SHARP-CtBP complex;SHARP-CtBP1-CtIP complex;SHARP-CtBP1-CtIP-RBP-Jkappa corepressor complex	4	cell part;cytoplasm;intracellular membrane-bounded organelle;intracellular non-membrane-bounded organelle;intracellular organelle;intracellular organelle part;intracellular part;macromolecular complex;membrane-bounded organelle;non-membrane-bounded organelle;nuclear part;nucleolus;nucleoplasm part;nucleus;organelle;organelle part;protein complex;transcription factor complex;transcriptional repres…	biological regulation;biosynthetic process;cell differentiation;cellular biosynthetic process;cellular component organization;cellular component organization at cellular level;cellular component organization or biogenesis;cellular component organization or biogenesis at cellular level;cellular developmental process;cellular macromolecule biosynthetic process;cellular macromolecule metabolic proce…	binding;catalytic activity;coenzyme binding;cofactor binding;NAD binding;nucleic acid binding transcription factor activity;nucleotide binding;oxidoreductase activity;oxidoreductase activity, acting on CH-OH group of donors;oxidoreductase activity, acting on the CH-OH group of donors, NAD or NADP as acceptor;protein binding;protein C-terminus binding;protein domain specific binding;sequence-speci…	Chronic myeloid leukemia;Notch signaling pathway;Pathways in cancer;Wnt signaling pathway	2-Hacid_dh;2-Hacid_dh_C	+	no	1205236	53	3	47.535	440	+		+
Q08170	ENSG00000116350	SFRS4;SRP75;SRSF4	Pre-mRNA-splicing factor SRP75;Serine/arginine-rich splicing factor 4;Splicing factor, arginine/serine-rich 4;SRP001LB	NaN	NaN	1.54527	-0.164371	NaN	-0.57837	1.79791	-0.774706	1.98529	-0.0875415	1.79137	-0.156192	PGC-1-SRp40-SRp55-SRp75 complex;Spliceosome	1	cell part;intracellular membrane-bounded organelle;intracellular organelle;intracellular organelle part;intracellular part;membrane-bounded organelle;nuclear body;nuclear part;nuclear speck;nucleoplasm;nucleoplasm part;nucleus;organelle;organelle part	biosynthetic process;cellular biosynthetic process;cellular macromolecule biosynthetic process;cellular macromolecule metabolic process;cellular metabolic process;cellular nitrogen compound metabolic process;cellular process;establishment of localization;establishment of localization in cell;establishment of RNA localization;gene expression;intracellular transport;macromolecule biosynthetic proce…	binding;nucleic acid binding;nucleotide binding;RNA binding	Spliceosome	RNA recognition motif. (a.k.a. RRM, RBD, or RNP domain)	+	no	29474255	53	3	56.678	494	+	+	+
Q4LE64	ENSG00000137497	NUMA1 variant protein	NUMA1 variant protein	NaN	NaN	1.23681	-0.109388	1.22934	0.0794533	1.30722	-1.43006	1.85384	-0.703533	1.58932	-0.375023		11	cell part;intracellular membrane-bounded organelle;intracellular non-membrane-bounded organelle;intracellular organelle;intracellular organelle part;intracellular part;membrane-bounded organelle;non-membrane-bounded organelle;nuclear part;nucleolus;nucleus;organelle;organelle part						no	71713910	53	3	238.86	2121	+	+	+
Q12979	ENSG00000159842	ABR	Active breakpoint cluster region-related protein	NaN	NaN	NaN	-0.161417	NaN	-2.02585	2.71314	-0.260099	1.72715	-0.393007	2.53748	-0.520871		17	cell part;cytoplasmic part;cytosol;intracellular;intracellular part	apoptosis;biological regulation;cell death;cell surface receptor linked signaling pathway;cellular process;cellular response to stimulus;death;enzyme linked receptor protein signaling pathway;induction of apoptosis;induction of apoptosis by extracellular signals;induction of programmed cell death;intracellular signal transduction;nerve growth factor receptor signaling pathway;positive regulation …	binding;enzyme activator activity;enzyme regulator activity;GTPase activator activity;GTPase regulator activity;guanyl-nucleotide exchange factor activity;nucleoside-triphosphatase regulator activity;protein binding;Ras guanyl-nucleotide exchange factor activity;Rho guanyl-nucleotide exchange factor activity;small GTPase regulator activity		C2;PH;RhoGAP;RhoGEF		no	906758	53	3	93.706	822	+	+	+
Q9H6W3		C14orf169;NO66	Lysine-specific demethylase NO66;Nucleolar protein 66	NaN	NaN	NaN	-0.0769857	NaN	NaN	2.95822	-0.42356	2.4347	-0.492381	2.96788	-0.532103			cell part;intracellular membrane-bounded organelle;intracellular non-membrane-bounded organelle;intracellular organelle;intracellular organelle part;intracellular part;membrane-bounded organelle;non-membrane-bounded organelle;nuclear part;nucleolus;nucleoplasm;nucleus;organelle;organelle part	biological regulation;biosynthetic process;cellular biosynthetic process;cellular component organization;cellular component organization at cellular level;cellular component organization or biogenesis;cellular component organization or biogenesis at cellular level;cellular macromolecule biosynthetic process;cellular macromolecule metabolic process;cellular metabolic process;cellular nitrogen comp…	binding;catalytic activity;cation binding;demethylase activity;dioxygenase activity;histone demethylase activity;histone demethylase activity (H3-K36 specific);histone demethylase activity (H3-K4 specific);ion binding;iron ion binding;metal ion binding;oxidoreductase activity;oxidoreductase activity, acting on paired donors, with incorporation or reduction of molecular oxygen;oxidoreductase activ…		Cupin superfamily protein		no	NaN	53	3	71.085	641	+	+	+
Q9P2M7	ENSG00000143375	CGN;KIAA1319	Cingulin	NaN	NaN	1.80486	-0.24709	NaN	-1.18935	1.93365	-0.804931	3.60122	-0.591158	2.44955	-0.740703		1	cell junction;cell part;cell-cell junction;cytoskeletal part;intracellular organelle part;intracellular part;macromolecular complex;membrane part;myosin complex;occluding junction;organelle part;plasma membrane part;protein complex;tight junction		actin binding;binding;catalytic activity;cytoskeletal protein binding;hydrolase activity;hydrolase activity, acting on acid anhydrides;hydrolase activity, acting on acid anhydrides, in phosphorus-containing anhydrides;motor activity;nucleoside-triphosphatase activity;protein binding;pyrophosphatase activity	Tight junction	Myosin tail		no	151482986	53	3	137.06	1203	+		+
Q9UKV3	ENSG00000100813	ACIN1;ACINUS;KIAA0670	Apoptotic chromatin condensation inducer in the nucleus	1.64034	-0.169812	0.639152	-0.0356539	2.16629	0.0993828	1.5291	-1.0636	NaN	NaN	1.32697	-1.13433	Apoptosis- and splicing-associated protein complex (ASAP-L), SAP18-RNPS1-Acinus-L;Apoptosis- and splicing-associated protein complex (ASAP-S), SAP18-RNPS1-Acinus-S;Spliceosome	14	cell part;cytoplasm;cytoplasmic part;cytosol;intracellular membrane-bounded organelle;intracellular non-membrane-bounded organelle;intracellular organelle;intracellular organelle part;intracellular part;membrane-bounded organelle;non-membrane-bounded organelle;nuclear part;nucleolus;nucleus;organelle;organelle part	apoptosis;apoptotic chromosome condensation;ATP catabolic process;ATP metabolic process;biological regulation;catabolic process;cell death;cell differentiation;cellular catabolic process;cellular component disassembly;cellular component disassembly at cellular level;cellular component disassembly involved in apoptosis;cellular component organization;cellular component organization at cellular lev…	ATPase activity;binding;catalytic activity;enzyme binding;hydrolase activity;hydrolase activity, acting on acid anhydrides;hydrolase activity, acting on acid anhydrides, in phosphorus-containing anhydrides;nucleic acid binding;nucleoside-triphosphatase activity;nucleotide binding;protein binding;pyrophosphatase activity	mRNA surveillance pathway;RNA transport;Spliceosome	SAP	+	yes	23527776	53	3	151.89	1341	+		+
Q7Z739	ENSG00000185728	YTHDF3	YTH domain family protein 3	1.29733	-0.36993	1.47657	-0.227094	NaN	NaN	2.85359	-1.24175	2.5084	-0.886768	2.27869	-1.17909		8					YT521-B-like domain		yes	64081112	53	3	63.86	585	+		+
Q76FK4	ENSG00000198000	C9orf34;NOL8;NOP132	Nucleolar protein 8;Nucleolar protein Nop132	NaN	-0.161436	NaN	-0.10314	NaN	NaN	2.0795	-1.19659	1.41214	-0.985603	2.52588	-1.3764		9	cell part;intracellular membrane-bounded organelle;intracellular non-membrane-bounded organelle;intracellular organelle;intracellular organelle part;intracellular part;membrane-bounded organelle;non-membrane-bounded organelle;nuclear part;nucleolus;nucleus;organelle;organelle part	biological regulation;biosynthetic process;cellular biosynthetic process;cellular macromolecule biosynthetic process;cellular macromolecule metabolic process;cellular metabolic process;cellular nitrogen compound metabolic process;cellular process;DNA metabolic process;DNA replication;macromolecule biosynthetic process;macromolecule metabolic process;metabolic process;nitrogen compound metabolic p…	binding;nucleic acid binding;nucleotide binding;protein binding;RNA binding		RNA recognition motif. (a.k.a. RRM, RBD, or RNP domain)		no	95059640	53	3	131.85	1169	+	+	+
Q9Y2W6	ENSG00000182134	TDRD2;TDRKH	Tudor and KH domain-containing protein;Tudor domain-containing protein 2	NaN	NaN	0.898649	-0.301667	NaN	-0.149057	1.24751	-1.65446	2.13511	-1.07686	2.58871	-1.39852		1	cell part;cytoplasmic part;intracellular membrane-bounded organelle;intracellular organelle;intracellular part;membrane-bounded organelle;mitochondrion;organelle		binding;nucleic acid binding;RNA binding		KH domain;TUDOR		no	151742583	53	3	67.024	606	+		+
P55081	ENSG00000140259	MFAP1	Microfibrillar-associated protein 1	NaN	NaN	NaN	-0.162265	NaN	0.0691235	2.55247	-1.09333	2.02494	-0.666682	1.74994	-1.42675	Spliceosome	15	extracellular matrix;extracellular matrix part;extracellular region;extracellular region part;fibril;microfibril;proteinaceous extracellular matrix				MFAP1_C	+	no	44096690	53	3	51.958	439	+	+	+
P28715	ENSG00000134899	ERCC5;ERCM2;XPG;XPGC	DNA excision repair protein ERCC-5;DNA repair protein complementing XP-G cells;Xeroderma pigmentosum group G-complementing protein	NaN	NaN	NaN	-0.256548	1.65305	-0.00515805	2.21151	-1.70694	1.0091	-1.65962	2.13287	-1.75724		13	cell part;DNA-directed RNA polymerase II, holoenzyme;holo TFIIH complex;intracellular membrane-bounded organelle;intracellular organelle;intracellular organelle part;intracellular part;macromolecular complex;membrane-bounded organelle;nuclear part;nucleoplasm;nucleoplasm part;nucleus;organelle;organelle part;protein complex;transcription factor complex	biological regulation;catabolic process;cellular catabolic process;cellular macromolecule catabolic process;cellular macromolecule metabolic process;cellular metabolic process;cellular nitrogen compound metabolic process;cellular process;cellular response to stimulus;cellular response to stress;determination of adult lifespan;DNA catabolic process;DNA metabolic process;DNA repair;growth;macromole…	binding;bubble DNA binding;catalytic activity;cation binding;deoxyribonuclease activity;DNA binding;DNA secondary structure binding;double-stranded DNA binding;endodeoxyribonuclease activity;endonuclease activity;hydrolase activity;hydrolase activity, acting on ester bonds;identical protein binding;ion binding;metal ion binding;nuclease activity;nucleic acid binding;protein binding;protein dimeri…	Nucleotide excision repair	XPG I-region;XPG N-terminal domain		no	103459705	53	3	133.11	1186	+	+	+
P20936	ENSG00000145715	RASA;RASA1	p120GAP;Ras GTPase-activating protein 1;Ras p21 protein activator	NaN	-0.324645	3.77157	-0.257356	NaN	NaN	2.73682	-1.87637	NaN	-1.8095	2.35454	-1.75846	p21(ras)GAP-Fyn-Lyn-Yes complex, thrombin stimulated;RasGAP-AURKA-AURKB-survivin complex;Sam68-p120GAP complex	5	cell part;cytoplasm;cytoplasmic part;cytosol;intracellular;intracellular part	biological regulation;cell differentiation;cellular component organization;cellular component organization or biogenesis;cellular developmental process;cellular process;cellular response to stimulus;cytokinesis;developmental process;embryo development;intracellular signal transduction;negative regulation of apoptosis;negative regulation of biological process;negative regulation of cell adhesion;n…	binding;channel inhibitor activity;channel regulator activity;enzyme activator activity;enzyme binding;enzyme regulator activity;glycoprotein binding;GTPase activator activity;GTPase binding;GTPase regulator activity;ion channel inhibitor activity;nucleoside-triphosphatase regulator activity;potassium channel inhibitor activity;potassium channel regulator activity;protein binding;Ras GTPase activ…	Axon guidance;MAPK signaling pathway	C2;GTPase-activator protein for Ras-like GTPase;PH;SH2;SH3 domain	+	yes	86563705	53	3	116.4	1047	+		+
B4DS94	ENSG00000140299	BNIP2;NIP2	BCL2/adenovirus E1B 19 kDa protein-interacting protein 2	NaN	-0.395659	2.58846	-0.216772	NaN	NaN	2.71968	-1.56459	2.56227	-1.6524	2.93165	-1.76657		15	cell part;cytoplasm;cytoplasmic part;envelope;intracellular membrane-bounded organelle;intracellular organelle;intracellular organelle part;intracellular part;membrane-bounded organelle;nuclear envelope;nuclear part;organelle;organelle envelope;organelle part;perinuclear region of cytoplasm	anti-apoptosis;apoptosis;biological regulation;cell death;cell differentiation;cellular developmental process;cellular process;death;developmental process;muscle cell differentiation;negative regulation of apoptosis;negative regulation of biological process;negative regulation of cell death;negative regulation of cellular process;negative regulation of programmed cell death;positive regulation of…	binding;calcium ion binding;cation binding;enzyme activator activity;enzyme regulator activity;GTPase activator activity;GTPase regulator activity;ion binding;metal ion binding;nucleoside-triphosphatase regulator activity;protein binding		Bcl2-/adenovirus E1B nineteen kDa-interacting protein 2;CRAL/TRIO domain		no	59951345	53	3	48.844	435	+		+
B7Z3U7			cDNA FLJ56007, highly similar to Cip1-interacting zinc finger protein	NaN	NaN	NaN	-0.254795	NaN	-0.117694	3.25999	-1.79522	2.04075	-1.89871	2.35026	-1.82909			cell part;intracellular;intracellular membrane-bounded organelle;intracellular organelle;intracellular part;membrane-bounded organelle;nucleus;organelle		binding;cation binding;ion binding;metal ion binding;nucleic acid binding;transition metal ion binding;zinc ion binding		zf-C2H2_jaz		no	NaN	53	3	102.98	924	+	+	+
P40855	ENSG00000162735	HK33;OK/SW-cl.22;PEX19;PXF	33 kDa housekeeping protein;Peroxin-19;Peroxisomal biogenesis factor 19;Peroxisomal farnesylated protein	NaN	NaN	NaN	-0.291219	2.83568	-0.146263	2.32161	-2.19342	2.97353	-1.46078	2.19282	-1.91538		1	brush border membrane;cell part;cell projection membrane;cell projection part;cytoplasm;cytoplasmic part;cytosol;integral to membrane;intracellular membrane-bounded organelle;intracellular organelle;intracellular organelle part;intracellular part;intrinsic to membrane;membrane;membrane part;membrane-bounded organelle;microbody;microbody membrane;microbody part;nucleus;organelle;organelle membrane…	cellular component biogenesis;cellular component biogenesis at cellular level;cellular component organization;cellular component organization at cellular level;cellular component organization or biogenesis;cellular component organization or biogenesis at cellular level;cellular process;establishment of localization;establishment of localization in cell;establishment of protein localization;establ…	binding;protein binding;protein N-terminus binding	Peroxisome	Pex19		no	160187254	53	3	32.806	299	+	+	+
O60524	ENSG00000165525	NEMF;SDCCAG1	Antigen NY-CO-1;Nuclear export mediator factor NEMF;Serologically defined colon cancer antigen 1	NaN	NaN	1.96022	-0.371922	NaN	-0.104631	2.64284	-1.81202	1.57885	-1.63153	2.59131	-1.93699		14	cell part;cytoplasm;intracellular membrane-bounded organelle;intracellular non-membrane-bounded organelle;intracellular organelle;intracellular organelle part;intracellular part;membrane-bounded organelle;non-membrane-bounded organelle;nuclear part;nucleolus;nucleus;organelle;organelle part				Domain of unknown function (DUF3441);Domain of unknown function (DUF814);FbpA		no	50249997	53	3	122.97	1076	+	+	+
Q8TB03	ENSG00000185753	CXorf38	Uncharacterized protein CXorf38	NaN	-0.565091	1.60213	-0.373101	NaN	NaN	1.03248	-2.25823	1.33191	-1.77731	1.48405	-1.97006		X							no	40488285	53	3	36.67	319	+	+	+
B3KUL1			cDNA FLJ40132 fis, clone TESTI2012155, highly similar to NUCLEOPORIN-LIKE PROTEIN RIP	NaN	NaN	0.628773	-0.314192	NaN	-0.0205001	1.47943	-2.06954	1.79142	-1.70569	1.67573	-1.97343			cell part;cytoplasmic part;Golgi apparatus;intracellular membrane-bounded organelle;intracellular organelle;intracellular part;membrane-bounded organelle;organelle	biological regulation;regulation of ARF GTPase activity;regulation of biological process;regulation of catabolic process;regulation of catalytic activity;regulation of cellular catabolic process;regulation of cellular metabolic process;regulation of cellular process;regulation of GTP catabolic process;regulation of GTPase activity;regulation of hydrolase activity;regulation of metabolic process;r…	ARF GTPase activator activity;binding;cation binding;enzyme activator activity;enzyme regulator activity;GTPase activator activity;GTPase regulator activity;ion binding;metal ion binding;nucleoside-triphosphatase regulator activity;small GTPase regulator activity;transition metal ion binding;zinc ion binding		ArfGap		no	NaN	53	3	60.766	584		+	+
P51858	ENSG00000143321	HDGF;HMG1L2	Hepatoma-derived growth factor;High mobility group protein 1-like 2	NaN	NaN	0.910084	0.0276969	1.37451	-0.744294	1.81397	-0.00557211	2.13784	0.0185866	2.04293	-0.0105112	Emerin complex 52	1	cell part;cytoplasm;extracellular region part;extracellular space;intracellular membrane-bounded organelle;intracellular organelle;intracellular part;membrane-bounded organelle;nucleus;organelle	biological regulation;biosynthetic process;cell proliferation;cellular biosynthetic process;cellular macromolecule biosynthetic process;cellular macromolecule metabolic process;cellular metabolic process;cellular nitrogen compound metabolic process;cellular process;cellular response to stimulus;macromolecule biosynthetic process;macromolecule metabolic process;metabolic process;nitrogen compound …	binding;carbohydrate binding;DNA binding;glycosaminoglycan binding;growth factor activity;heparin binding;nucleic acid binding;nucleotide binding;pattern binding;polysaccharide binding;protein binding;receptor binding		PWWP	+	no	156711899	54	4	26.788	240		+	+
Q14CA3	ENSG00000153827	TRIP12	TRIP12 protein	0.759796	-0.286242	0.639303	-0.096988	NaN	NaN	1.75967	-1.64892	2.0077	-1.25216	1.44246	-1.09019		2	cell part;intracellular	cellular macromolecule metabolic process;cellular metabolic process;cellular process;cellular protein metabolic process;macromolecule metabolic process;macromolecule modification;metabolic process;primary metabolic process;protein metabolic process;protein modification process	acid-amino acid ligase activity;binding;catalytic activity;ligase activity;ligase activity, forming carbon-nitrogen bonds		HECT		no	230631930	54	4	225.52	2040	+	+	+
Q5T1Z8	ENSG00000134644	hCG_19946;PUM1;RP1-65J11.4-002	Pumilio homolog 1 (Drosophila);Pumilio homolog 1 (Drosophila), isoform CRA_c	1.50447	-0.362124	0.657684	-0.18507	0.870847	-0.00407776	1.7608	-1.457	NaN	NaN	1.3643	-1.35288		1			binding;nucleic acid binding;RNA binding		PUF		no	31404353	54	4	130.11	1224	+		+
O60563	ENSG00000129315	CCNT1	Cyclin-T1	NaN	NaN	1.86621	-0.335117	NaN	-0.000670929	1.69158	-1.419	2.43319	-1.23826	2.66955	-1.50389	BRD4 complex;BRD4-P-TEFb complex;HES1 promoter-Notch enhancer complex;Heterotrimeric complex (CCNT1, CDK9, GRN);POLR2A-CCNT1-CDK9-NCL-LEM6-CPSF2 complex;P-TEFb.1 complex;P-TEFb-7SKRNA-HEXIM1 complex;P-TEFb-BRD4-TRAP220 complex;P-TEFb-SKP2 complex;Transcription elongation factor complex (SUPT5H, CDK9, CCNT1)	12	cell part;intracellular membrane-bounded organelle;intracellular non-membrane-bounded organelle;intracellular organelle;intracellular organelle part;intracellular part;membrane-bounded organelle;non-membrane-bounded organelle;nuclear part;nucleolus;nucleoplasm;nucleus;organelle;organelle part	biological regulation;biosynthetic process;cell cycle;cell division;cellular biosynthetic process;cellular macromolecule biosynthetic process;cellular macromolecule metabolic process;cellular metabolic process;cellular nitrogen compound metabolic process;cellular process;cellular protein metabolic process;gene expression;interspecies interaction between organisms;macromolecule biosynthetic proces…	binding;DNA binding;nucleic acid binding;protein binding;RNA binding;snRNA binding		Cyclin, N-terminal domain	+	no	49086752	54	4	80.684	726	+	+	+
P14921	ENSG00000134954	ETS1;EWSR2	p54;Protein C-ets-1	NaN	-0.178576	0.823384	-0.395012	NaN	NaN	2.061	-1.6258	2.2169	-0.912871	1.56532	-1.58328	ETS2-ETS1 complex	11	cell part;intracellular membrane-bounded organelle;intracellular organelle;intracellular part;membrane-bounded organelle;nucleus;organelle	biological regulation;biosynthetic process;cell motility;cellular biosynthetic process;cellular component movement;cellular component organization;cellular component organization at cellular level;cellular component organization or biogenesis;cellular component organization or biogenesis at cellular level;cellular macromolecule biosynthetic process;cellular macromolecule metabolic process;cellula…	binding;DNA binding;nucleic acid binding;nucleic acid binding transcription factor activity;protein binding;RNA polymerase II transcription factor activity;sequence-specific DNA binding;sequence-specific DNA binding transcription factor activity;transcription factor binding;transcription regulator activity	Dorso-ventral axis formation;MAPK signaling pathway - fly	Ets;SAM_PNT	+	no	128328656	54	4	50.407	441	+	+	+
A8MV58	ENSG00000113758	DBN1	Uncharacterized protein	1.31282	-0.450202	2.44502	-0.434357	2.50353	-0.0651237	2.17892	-2.14086	2.1406	-1.631	NaN	NaN		5	cell part;intracellular		actin binding;binding;cytoskeletal protein binding;protein binding		Cofilin/tropomyosin-type actin-binding protein		no	176883609	55	5	76.299	695	+	+
B2RU10		EIF4G1	EIF4G1 protein	2.56627	-0.34822	NaN	NaN	1.71291	-0.0524445	1.77666	-1.65128	1.86402	-1.56652	1.92568	-1.69442				cellular macromolecule metabolic process;cellular metabolic process;cellular nitrogen compound metabolic process;cellular process;macromolecule metabolic process;metabolic process;nitrogen compound metabolic process;nucleic acid metabolic process;nucleobase, nucleoside, nucleotide and nucleic acid metabolic process;primary metabolic process;RNA metabolic process	binding	RNA transport;Viral myocarditis	eIF4-gamma/eIF5/eIF2-epsilon;MA3;MIF4G		no	NaN	55	5	176.23	1606	+	+	+
A6NG51	ENSG00000197694	SPTAN1	Uncharacterized protein	3.45442	-0.482745	1.76181	-0.210916	NaN	NaN	1.5728	-1.45033	0.970184	-1.17783	1.58035	-1.75431		9	cell part;cytoskeleton;intracellular membrane-bounded organelle;intracellular non-membrane-bounded organelle;intracellular organelle;intracellular part;membrane-bounded organelle;microtubule cytoskeleton;non-membrane-bounded organelle;organelle		binding;calcium ion binding;cation binding;ion binding;metal ion binding		Ca2+ insensitive EF hand;EF hand;SH3 domain;Spectrin		no	131314866	55	5	285.09	2477	+	+	+
Q92734	ENSG00000114354	TFG	Protein TFG;TRK-fused gene protein	NaN	NaN	2.32514	-0.284151	2.55012	-0.134257	2.04846	-1.74764	2.22323	-1.39286	1.90406	-1.82061		3	cell part;cytoplasm;intracellular part	biological regulation;cellular process;cellular response to stimulus;positive regulation of biological process;positive regulation of cell communication;positive regulation of cellular process;positive regulation of I-kappaB kinase-NF-kappaB cascade;positive regulation of intracellular protein kinase cascade;positive regulation of response to stimulus;positive regulation of signal transduction;po…	binding;identical protein binding;molecular transducer activity;protein binding;signal transducer activity	Pathways in cancer;Thyroid cancer	PB1		no	100428205	55	5	43.447	400	+	+	+
Q92619	ENSG00000180448	HMHA1;KIAA0223	Minor histocompatibility antigen HA-1;Minor histocompatibility protein HA-1	NaN	NaN	1.41868	-0.288001	2.00836	-0.00984746	1.95492	-2.05036	2.76861	-1.63023	1.89976	-1.95481		19	cell part;cytoplasmic part;cytosol;intracellular;intracellular part	biological regulation;cellular process;cellular response to stimulus;intracellular signal transduction;positive regulation of catalytic activity;positive regulation of GTPase activity;positive regulation of hydrolase activity;positive regulation of molecular function;regulation of biological process;regulation of catabolic process;regulation of catalytic activity;regulation of cellular catabolic …	binding;cation binding;enzyme activator activity;enzyme regulator activity;GTPase activator activity;GTPase regulator activity;ion binding;metal ion binding;nucleoside-triphosphatase regulator activity		RhoGAP		no	1065930	55	5	124.61	1136	+	+	+
Q9Y6E0	ENSG00000102572	MST3;STK24;STK3	Mammalian STE20-like protein kinase 3;Serine/threonine-protein kinase 24;STE20-like kinase MST3	NaN	NaN	2.6216	-0.351041	1.54325	0.0509229	2.58662	-1.01847	2.69081	-1.32585	2.62068	-2.13907		13	cell part;cytoplasm;cytoplasmic part;cytosol;intracellular organelle part;intracellular part;nuclear part;nucleoplasm;organelle part	apoptosis;biological regulation;cell death;cellular component disassembly;cellular component disassembly at cellular level;cellular component disassembly involved in apoptosis;cellular component organization;cellular component organization at cellular level;cellular component organization or biogenesis;cellular component organization or biogenesis at cellular level;cellular macromolecule metaboli…	adenyl nucleotide binding;adenyl ribonucleotide binding;ATP binding;binding;catalytic activity;kinase activity;nucleotide binding;phosphotransferase activity, alcohol group as acceptor;protein binding;protein kinase activity;protein serine-threonine kinase activity;purine nucleotide binding;purine ribonucleoside triphosphate binding;purine ribonucleotide binding;ribonucleotide binding;transferase…		Pkinase		yes	99102455	55	5	47.913	431	+	+	+
Q16181	ENSG00000122545	CDC10;SEPT7	CDC10 protein homolog;Septin-7	1.94742	0.0197113	0.861738	-0.099472	NaN	-0.506742	2.11768	-0.193654	2.17929	-0.0709905	1.47286	0.0987645	Septin complex	7	actin cytoskeleton;actin filament bundle;actomyosin;apical plasma membrane;axoneme;cell cortex part;cell division site part;cell part;cell projection;cell projection part;chromosomal part;chromosome;chromosome, centromeric region;cilium;cilium axoneme;cilium part;cleavage furrow;condensed chromosome kinetochore;cytoplasm;cytoplasmic part;cytoskeletal part;cytoskeleton;intracellular membrane-bound…	anatomical structure morphogenesis;biological regulation;cell cycle;cell cycle phase;cell cycle process;cell division;cell part morphogenesis;cell projection morphogenesis;cell projection organization;cellular component assembly;cellular component morphogenesis;cellular component organization;cellular component organization at cellular level;cellular component organization or biogenesis;cellular …	binding;GTP binding;guanyl nucleotide binding;guanyl ribonucleotide binding;nucleotide binding;protein binding;purine nucleotide binding;purine ribonucleoside triphosphate binding;purine ribonucleotide binding;ribonucleotide binding;structural molecule activity		Septin	+	no	35840542	63	3	50.808	438	+	+
Q6KC79	ENSG00000164190	IDN3;NIPBL	Delangin;Nipped-B-like protein;SCC2 homolog	NaN	-0.0186449	NaN	0.0484743	0.963265	-0.0490293	1.22663	0.0692888	0.967362	-0.188988	NaN	0.0951337		5	cell part;intracellular membrane-bounded organelle;intracellular organelle;intracellular organelle part;intracellular part;macromolecular complex;membrane-bounded organelle;nuclear part;nucleus;organelle;organelle part;protein complex;SMC loading complex	anatomical structure development;anatomical structure morphogenesis;appendage morphogenesis;arm morphogenesis;biological regulation;brain development;cell cycle;cell cycle process;cell differentiation;cellular component organization;cellular component organization at cellular level;cellular component organization or biogenesis;cellular component organization or biogenesis at cellular level;cellul…	binding;chromo shadow domain binding;enzyme binding;histone deacetylase binding;protein binding;protein C-terminus binding;protein domain specific binding;protein N-terminus binding;transcription regulator activity;transcription repressor activity	Cell cycle - yeast	Cohesin_HEAT;Nipped-B_C		no	36876861	63	3	316.05	2804	+	+
P51692	ENSG00000173757	STAT5B	Signal transducer and activator of transcription 5B	NaN	-0.19833	1.1181	-0.0856163	NaN	-6.71313	2.06412	-1.42259	1.29068	-0.753349	2.57404	0.0815379	STAT5B homodimer complex	17	cell part;cytoplasm;cytoplasmic part;cytosol;intracellular membrane-bounded organelle;intracellular organelle;intracellular organelle part;intracellular part;membrane-bounded organelle;nuclear part;nucleoplasm;nucleus;organelle;organelle part	2-oxoglutarate metabolic process;acute inflammatory response;acute-phase response;allantoin metabolic process;amine metabolic process;anatomical structure development;anti-apoptosis;biological regulation;biosynthetic process;body fluid secretion;branched chain family amino acid metabolic process;C21-steroid hormone metabolic process;carboxylic acid metabolic process;cell activation;cell different…	binding;calcium ion binding;cation binding;DNA binding;double-stranded DNA binding;glucocorticoid receptor binding;hormone receptor binding;ion binding;metal ion binding;molecular transducer activity;nuclear hormone receptor binding;nucleic acid binding;nucleic acid binding transcription factor activity;protein binding;receptor binding;sequence-specific DNA binding;sequence-specific DNA binding t…	Acute myeloid leukemia;Chemokine signaling pathway;Chronic myeloid leukemia;ErbB signaling pathway;Jak-STAT signaling pathway;Measles;Pathways in cancer	SH2;STAT protein, all-alpha domain;STAT protein, DNA binding domain;STAT protein, protein interaction domain	+	no	40351186	63	3	89.865	787	+	+	+
Q9Y5B9	ENSG00000092201	FACT140;FACTP140;SUPT16H	Chromatin-specific transcription elongation factor 140 kDa subunit;Facilitates chromatin transcription complex subunit SPT16;FACT 140 kDa subunit;FACT complex subunit SPT16;FACTp140	NaN	0.0393918	0.776498	0.0636796	1.02414	0.0918804	1.45314	0.0520232	1.02491	0.0322742	1.29508	0.0799132	CEN complex;FACT complex;FACT complex, UV-activated;FACT-NEK9 complex;H2AX complex, isolated from cells without IR exposure;HES1 promoter-Notch enhancer complex;WINAC complex	14	cell part;chromosome;intracellular membrane-bounded organelle;intracellular non-membrane-bounded organelle;intracellular organelle;intracellular organelle part;intracellular part;membrane-bounded organelle;non-membrane-bounded organelle;nuclear part;nucleoplasm;nucleus;organelle;organelle part	biological regulation;biosynthetic process;cellular biosynthetic process;cellular component disassembly;cellular component disassembly at cellular level;cellular component organization;cellular component organization at cellular level;cellular component organization or biogenesis;cellular component organization or biogenesis at cellular level;cellular macromolecular complex disassembly;cellular m…	binding;GTP binding;guanyl nucleotide binding;guanyl ribonucleotide binding;nucleotide binding;positive transcription elongation factor activity;purine nucleotide binding;purine ribonucleoside triphosphate binding;purine ribonucleotide binding;ribonucleotide binding;transcription elongation regulator activity;transcription regulator activity		FACT complex subunit (SPT16/CDC68);Histone chaperone Rttp106-like;Metallopeptidase family M24	+	no	21819631	63	3	119.91	1047	+	+	+
Q02978	ENSG00000108528	SLC20A4;SLC25A11	Mitochondrial 2-oxoglutarate/malate carrier protein;Solute carrier family 25 member 11	NaN	-0.0114386	NaN	-0.0254359	3.0151	-0.979402	2.57082	-0.120821	0.737984	0.0624485	2.0661	0.0773156		17	cell part;cytoplasmic part;integral to membrane;integral to plasma membrane;intracellular membrane-bounded organelle;intracellular organelle;intracellular organelle part;intracellular part;intrinsic to membrane;intrinsic to plasma membrane;membrane;membrane part;membrane-bounded organelle;mitochondrial inner membrane;mitochondrial membrane;mitochondrial part;mitochondrion;organelle;organelle inne…	alcohol biosynthetic process;alcohol metabolic process;alpha-ketoglutarate transport;anion transport;biosynthetic process;carbohydrate biosynthetic process;carbohydrate metabolic process;carboxylic acid transport;cellular biosynthetic process;cellular carbohydrate biosynthetic process;cellular carbohydrate metabolic process;cellular metabolic process;cellular process;dicarboxylic acid transport;e…	active transmembrane transporter activity;anion transmembrane transporter activity;anion:anion antiporter activity;antiporter activity;C4-dicarboxylate transmembrane transporter activity;carboxylic acid transmembrane transporter activity;dicarboxylic acid transmembrane transporter activity;ion transmembrane transporter activity;malate transmembrane transporter activity;organic acid transmembrane …		Mito_carr		no	4840425	63	3	34.061	314	+	+	+
O14745	ENSG00000109062	NHERF;NHERF1;SLC9A3R1	Ezrin-radixin-moesin-binding phosphoprotein 50;Na(+)/H(+) exchange regulatory cofactor NHE-RF1;Regulatory cofactor of Na(+)/H(+) exchanger;Sodium-hydrogen exchanger regulatory factor 1;Solute carrier family 9 isoform A3 regulatory factor 1	NaN	-0.0843453	NaN	-0.120207	0.785341	0.0128298	1.28548	-0.36742	1.44507	-0.221304	1.31142	0.0616734	(C-CFTR)2-NHERF-ezrin complex;C-CFTR-NHERF(PDZ1 domain)-ezrin complex;C-CFTR-NHERF(PDZ2 domain)-ezrin complex;CFTR-NHERF-beta(2)AR signaling complex	17	actin cytoskeleton;apical part of cell;apical plasma membrane;cell part;cell periphery;cell projection;cell projection membrane;cell projection part;centrosome;cytoplasm;cytoplasmic part;cytoskeletal part;cytoskeleton;endomembrane system;filopodium;intracellular membrane-bounded organelle;intracellular non-membrane-bounded organelle;intracellular organelle;intracellular organelle part;intracellul…	acid secretion;amine transport;amino acid transport;anion homeostasis;apoptosis;bile acid secretion;biological regulation;carboxylic acid transport;cell death;cell projection assembly;cell projection organization;cell surface receptor linked signaling pathway;cellular anion homeostasis;cellular chemical homeostasis;cellular component assembly;cellular component assembly at cellular level;cellular…	adrenergic receptor binding;beta-2 adrenergic receptor binding;beta-catenin binding;binding;channel regulator activity;chloride channel regulator activity;enzyme binding;G-protein-coupled receptor binding;growth factor receptor binding;PDZ domain binding;phosphatase binding;protein binding;protein domain specific binding;protein self-association;receptor binding		EBP50, C-terminal;PDZ	+	no	72744763	63	3	38.868	358	+	+	+
Q14204	ENSG00000197102	DHC1;DNCH1;DNCL;DNECL;DYHC;DYNC1H1;KIAA0325	Cytoplasmic dynein 1 heavy chain 1;Cytoplasmic dynein heavy chain 1;Dynein heavy chain, cytosolic	NaN	-0.032738	0.740119	0.0623274	1.14639	0.0496836	0.807034	-0.0255813	1.4452	4.28e-05	0.803603	0.0536018	CDC5L complex	14	cell part;cytoplasm;cytoplasmic dynein complex;cytoplasmic part;cytoskeletal part;cytoskeleton;cytosol;dynein complex;Golgi apparatus;intracellular membrane-bounded organelle;intracellular non-membrane-bounded organelle;intracellular organelle;intracellular organelle part;intracellular part;macromolecular complex;membrane-bounded organelle;microtubule;microtubule associated complex;non-membrane-b…	ATP catabolic process;ATP metabolic process;catabolic process;cell cycle;cell cycle process;cellular catabolic process;cellular component assembly;cellular component assembly at cellular level;cellular component organization;cellular component organization at cellular level;cellular component organization or biogenesis;cellular component organization or biogenesis at cellular level;cellular macro…	adenyl nucleotide binding;adenyl ribonucleotide binding;ATP binding;ATPase activity;ATPase activity, coupled;binding;catalytic activity;hydrolase activity;hydrolase activity, acting on acid anhydrides;hydrolase activity, acting on acid anhydrides, in phosphorus-containing anhydrides;microtubule motor activity;motor activity;nucleoside-triphosphatase activity;nucleotide binding;protein binding;pur…	Phagosome;Vasopressin-regulated water reabsorption	AAA domain (dynein-related subfamily);AAA_6;AAA_7;AAA_8;AAA_9;DHC_N1;DHC_N2;Dynein heavy chain and region D6 of dynein motor;Microtubule-binding stalk of dynein motor	+	yes	102430865	63	3	532.4	4646	+		+
Q9UIG0	ENSG00000009954	BAZ1B;WBSC10;WBSCR10;WBSCR9;WSTF	Bromodomain adjacent to zinc finger domain protein 1B;hWALp2;Tyrosine-protein kinase BAZ1B;Williams syndrome transcription factor;Williams-Beuren syndrome chromosomal region 10 protein;Williams-Beuren syndrome chromosomal region 9 protein	NaN	0.0400833	0.794783	0.0609705	NaN	-4.11856	1.18975	-0.0793952	1.00204	-0.00836099	1.21437	0.050197	WICH complex;WINAC complex	7	cell part;centromeric heterochromatin;chromatin;chromatin remodeling complex;chromosomal part;chromosome;condensed chromosome;heterochromatin;intracellular membrane-bounded organelle;intracellular non-membrane-bounded organelle;intracellular organelle;intracellular organelle part;intracellular part;macromolecular complex;membrane-bounded organelle;non-membrane-bounded organelle;nuclear chromosome…	anatomical structure morphogenesis;ATP-dependent chromatin remodeling;biological regulation;biosynthetic process;cellular biosynthetic process;cellular component disassembly;cellular component disassembly at cellular level;cellular component organization;cellular component organization at cellular level;cellular component organization or biogenesis;cellular component organization or biogenesis at…	acetylcholine receptor regulator activity;adenyl nucleotide binding;adenyl ribonucleotide binding;ATP binding;binding;catalytic activity;cation binding;chromatin binding;histone acetyl-lysine binding;histone binding;histone kinase activity;hormone receptor binding;ion binding;kinase activity;metal ion binding;non-membrane spanning protein tyrosine kinase activity;nuclear hormone receptor binding;…		ATP-utilising chromatin assembly and remodelling N-terminal;Bromodomain;PHD	+	no	72854728	63	3	170.9	1483	+	+	+
P33992	ENSG00000100297	CDC46;MCM5	CDC46 homolog;DNA replication licensing factor MCM5;P1-CDC46	NaN	0.0240936	NaN	-0.0227714	0.760008	-1.34113	1.49976	0.0549085	1.07559	0.0511436	0.951742	0.0500087	MCM complex	22	cell part;chromosomal part;intracellular membrane-bounded organelle;intracellular organelle;intracellular organelle part;intracellular part;macromolecular complex;MCM complex;membrane-bounded organelle;nuclear chromosome part;nuclear part;nucleoplasm;nucleoplasm part;nucleus;organelle;organelle part;protein complex	biological regulation;biosynthetic process;cell cycle;cell cycle checkpoint;cell cycle phase;cell cycle process;cellular biosynthetic process;cellular macromolecule biosynthetic process;cellular macromolecule metabolic process;cellular metabolic process;cellular nitrogen compound metabolic process;cellular process;DNA metabolic process;DNA replication;DNA strand elongation;DNA strand elongation i…	adenyl nucleotide binding;adenyl ribonucleotide binding;ATP binding;binding;catalytic activity;DNA binding;helicase activity;hydrolase activity;hydrolase activity, acting on acid anhydrides;hydrolase activity, acting on acid anhydrides, in phosphorus-containing anhydrides;nucleic acid binding;nucleoside-triphosphatase activity;nucleotide binding;protein binding;purine nucleotide binding;purine ri…	Cell cycle;Cell cycle - yeast;DNA replication;Meiosis - yeast	MCM	+	yes	35796056	63	3	82.285	734	+	+	+
Q9H0A0	ENSG00000135372	ALP;KIAA1709;NAT10	N-acetyltransferase 10	NaN	0.0404434	2.55992	-0.00349692	1.68716	-1.05004	1.70544	0.0826853	1.0335	0.0973896	1.17197	0.0394729		11	cell part;intracellular membrane-bounded organelle;intracellular non-membrane-bounded organelle;intracellular organelle;intracellular organelle part;intracellular part;membrane-bounded organelle;non-membrane-bounded organelle;nuclear part;nucleolus;nucleus;organelle;organelle part	metabolic process	acetyltransferase activity;acyltransferase activity;adenyl nucleotide binding;adenyl ribonucleotide binding;ATP binding;binding;catalytic activity;N-acetyltransferase activity;N-acyltransferase activity;nucleotide binding;protein binding;purine nucleotide binding;purine ribonucleoside triphosphate binding;purine ribonucleotide binding;ribonucleotide binding;transferase activity;transferase activi…	Ribosome biogenesis in eukaryotes	Domain of unknown function (DUF1726);DUF699		no	34127149	63	3	115.7	1025	+	+	+
P53999	ENSG00000113387	PC4;RPO2TC1;SUB1	Activated RNA polymerase II transcriptional coactivator p15;p14;Positive cofactor 4;SUB1 homolog	NaN	-0.0502283	NaN	-0.0870772	NaN	NaN	1.07189	-0.191839	1.75301	-0.260948	2.04228	0.0350798	HNF4A-SUB1 complex;TFIIIC containing-TOP1-SUB1 complex	5	cell part;intracellular membrane-bounded organelle;intracellular non-membrane-bounded organelle;intracellular organelle;intracellular organelle part;intracellular part;macromolecular complex;membrane-bounded organelle;non-membrane-bounded organelle;nuclear part;nucleolus;nucleoplasm part;nucleus;organelle;organelle part;protein complex;transcription factor complex	biological regulation;biosynthetic process;cellular biosynthetic process;cellular macromolecule biosynthetic process;cellular macromolecule metabolic process;cellular metabolic process;cellular nitrogen compound metabolic process;cellular process;macromolecule biosynthetic process;macromolecule metabolic process;metabolic process;nitrogen compound metabolic process;nucleic acid metabolic process;…	binding;DNA binding;nucleic acid binding;protein binding;protein binding transcription factor activity;single-stranded DNA binding;structure-specific DNA binding;transcription coactivator activity;transcription cofactor activity;transcription factor binding transcription factor activity		PC4	+	no	32531739	63	3	14.395	127	+	+	+
Q8TDN6	ENSG00000113460	BRIX;BRIX1;BXDC2	Brix domain-containing protein 2;Ribosome biogenesis protein BRX1 homolog	NaN	0.0438233	1.19505	0.0801949	NaN	-3.30657	1.99969	-0.0166181	0.917677	-0.139907	1.77357	0.0305647	Nop56p-associated pre-rRNA complex	5	cell part;intracellular membrane-bounded organelle;intracellular non-membrane-bounded organelle;intracellular organelle;intracellular organelle part;intracellular part;membrane-bounded organelle;non-membrane-bounded organelle;nuclear part;nucleolus;nucleus;organelle;organelle part	biosynthetic process;cellular biosynthetic process;cellular component biogenesis;cellular component biogenesis at cellular level;cellular component organization or biogenesis;cellular component organization or biogenesis at cellular level;cellular macromolecule biosynthetic process;cellular macromolecule metabolic process;cellular metabolic process;cellular process;cellular protein metabolic proc…	adenyl nucleotide binding;adenyl ribonucleotide binding;aminoacyl-tRNA ligase activity;ATP binding;binding;catalytic activity;ligase activity;ligase activity, forming aminoacyl-tRNA and related compounds;ligase activity, forming carbon-oxygen bonds;nucleotide binding;protein binding;purine nucleotide binding;purine ribonucleoside triphosphate binding;purine ribonucleotide binding;ribonucleotide b…		Brix	+	no	34915481	63	3	41.401	353	+	+	+
A0AVT1	ENSG00000033178	MOP4;UBA6;UBE1L2	Monocyte protein 4;Ubiquitin-activating enzyme E1-like protein 2;Ubiquitin-like modifier-activating enzyme 6	5.41226	0.0428503	1.51622	-0.0639553	NaN	-3.40616	1.88696	-1.16066	3.77505	-1.19529	1.06583	0.028458		4	cell part;cytoplasm;intracellular part	catabolic process;cellular catabolic process;cellular macromolecule catabolic process;cellular macromolecule metabolic process;cellular metabolic process;cellular process;cellular protein metabolic process;macromolecule catabolic process;macromolecule metabolic process;macromolecule modification;metabolic process;modification-dependent macromolecule catabolic process;modification-dependent protei…	adenyl nucleotide binding;adenyl ribonucleotide binding;ATP binding;binding;catalytic activity;FAT10 activating enzyme activity;ligase activity;nucleotide binding;protein binding;purine nucleotide binding;purine ribonucleoside triphosphate binding;purine ribonucleotide binding;ribonucleotide binding;small protein activating enzyme activity	Ubiquitin mediated proteolysis	Repeat in ubiquitin-activating (UBA) protein;ThiF;UBA_e1_C;UBA_e1_thiolCys		no	68481479	63	3	117.97	1052	+		+
O95433	ENSG00000100591	AHSA1;C14orf3;HSPC322	Activator of 90 kDa heat shock protein ATPase homolog 1;p38	NaN	0.00205868	0.768734	-0.111709	NaN	NaN	1.62184	-0.0882492	1.83608	-0.0806029	1.54922	0.0269756		14	cell part;cytoplasm;cytoplasmic part;cytosol;endoplasmic reticulum;intracellular membrane-bounded organelle;intracellular organelle;intracellular part;membrane-bounded organelle;organelle	biological regulation;cellular macromolecule metabolic process;cellular metabolic process;cellular process;cellular protein metabolic process;macromolecule metabolic process;metabolic process;positive regulation of ATPase activity;positive regulation of catalytic activity;positive regulation of hydrolase activity;positive regulation of molecular function;primary metabolic process;protein folding;…	ATPase activator activity;ATPase regulator activity;binding;chaperone binding;enzyme activator activity;enzyme regulator activity;nucleoside-triphosphatase regulator activity;protein binding		Activator of Hsp90 ATPase homolog 1-like protein;Activator of Hsp90 ATPase, N-terminal		no	77924373	63	3	38.274	338	+	+	+
Q3ZCQ8	ENSG00000105197	PRO1512;TIM50;TIMM50	Mitochondrial import inner membrane translocase subunit TIM50	NaN	0.0572074	0.950118	-0.00917671	NaN	NaN	2.3039	-0.0411311	1.24397	0.0436339	1.70882	0.0241154	TIM (TIMM23, TIMM50) complex, mitochondrial;TIM50a-coilin complex;TIM50a-SMN1 complex	19	cell part;cytoplasmic part;integral to membrane;intracellular membrane-bounded organelle;intracellular organelle;intracellular organelle part;intracellular part;intrinsic to membrane;macromolecular complex;membrane;membrane part;membrane-bounded organelle;mitochondrial inner membrane;mitochondrial inner membrane presequence translocase complex;mitochondrial membrane;mitochondrial membrane part;mi…	apoptotic mitochondrial changes;cellular component organization;cellular component organization at cellular level;cellular component organization or biogenesis;cellular component organization or biogenesis at cellular level;cellular macromolecule metabolic process;cellular membrane organization;cellular metabolic process;cellular process;cellular protein metabolic process;dephosphorylation;establ…	binding;catalytic activity;cytokine receptor binding;growth factor receptor binding;hydrolase activity;hydrolase activity, acting on ester bonds;interleukin-2 receptor binding;nucleic acid binding;phosphatase activity;phosphoprotein phosphatase activity;phosphoric ester hydrolase activity;protein binding;protein serine-threonine phosphatase activity;protein tyrosine phosphatase activity;receptor …		NIF	+	no	39971052	63	3	50.464	456	+	+	+
O75643	ENSG00000144028	ASCC3L1;HELIC2;KIAA0788;SNRNP200	Activating signal cointegrator 1 complex subunit 3-like 1;BRR2 homolog;U5 small nuclear ribonucleoprotein 200 kDa helicase;U5 snRNP-specific 200 kDa protein	2.90717	0.0770519	2.16136	0.088121	2.63027	-0.0993484	0.758188	0.0194699	1.31611	-0.0127675	1.52955	0.0237265	C complex spliceosome;SNW1 complex;Spliceosome	2	catalytic step 2 spliceosome;cell part;intracellular membrane-bounded organelle;intracellular non-membrane-bounded organelle;intracellular organelle;intracellular organelle part;intracellular part;macromolecular complex;membrane-bounded organelle;non-membrane-bounded organelle;nuclear part;nucleolus;nucleoplasm;nucleus;organelle;organelle part;ribonucleoprotein complex;small nuclear ribonucleopro…	cellular component assembly;cellular component assembly at cellular level;cellular component organization;cellular component organization at cellular level;cellular component organization or biogenesis;cellular component organization or biogenesis at cellular level;cellular macromolecular complex assembly;cellular macromolecular complex subunit organization;cellular macromolecule metabolic proces…	adenyl nucleotide binding;adenyl ribonucleotide binding;ATP binding;ATPase activity;ATPase activity, coupled;ATP-dependent helicase activity;binding;catalytic activity;helicase activity;hydrolase activity;hydrolase activity, acting on acid anhydrides;hydrolase activity, acting on acid anhydrides, in phosphorus-containing anhydrides;nucleic acid binding;nucleoside-triphosphatase activity;nucleotid…	Spliceosome	DEAD;Helicase conserved C-terminal domain;Sec63	+	no	96940074	63	3	244.5	2136	+	+	+
P53618	ENSG00000129083	COPB;COPB1;MSTP026	Beta-coat protein;Coatomer subunit beta	8.63503	-0.047678	0.599484	0.00568223	0.687777	-0.516763	0.662353	-0.0893073	1.23476	0.054589	1.02298	0.00183072		11	cell part;coated vesicle membrane;COPI coated vesicle membrane;COPI vesicle coat;cytoplasm;cytoplasmic membrane-bounded vesicle;cytoplasmic part;cytoplasmic vesicle;cytoplasmic vesicle membrane;cytoplasmic vesicle part;cytosol;Golgi apparatus;Golgi apparatus part;Golgi membrane;Golgi-associated vesicle;Golgi-associated vesicle membrane;intracellular membrane-bounded organelle;intracellular organe…	cellular component organization;cellular component organization at cellular level;cellular component organization or biogenesis;cellular component organization or biogenesis at cellular level;cellular membrane organization;cellular process;COPI coating of Golgi vesicle;establishment of localization;establishment of localization in cell;establishment of protein localization;Golgi transport vesicle…	binding;protein binding;structural molecule activity		Adaptin N terminal region;Coatamer beta C-terminal region		no	14464986	63	3	107.14	953	+	+	+
P23396	ENSG00000149273	OK/SW-cl.26;RPS3	40S ribosomal protein S3	NaN	-0.00198765	0.684508	-8.75e-05	NaN	0.0899761	1.49033	0.0418194	1.56944	0.0086336	1.34094	0.00176711	40S ribosomal subunit, cytoplasmic;Ribosome, cytoplasmic	11	cell part;cell projection membrane;cell projection part;cytoplasm;cytoplasmic part;cytosol;cytosolic small ribosomal subunit;intracellular;intracellular membrane-bounded organelle;intracellular non-membrane-bounded organelle;intracellular organelle;intracellular organelle part;intracellular part;leading edge membrane;macromolecular complex;membrane part;membrane-bounded organelle;non-membrane-bou…	activation of caspase activity;anatomical structure development;biological regulation;biosynthetic process;cellular biosynthetic process;cellular component disassembly;cellular component disassembly at cellular level;cellular component organization;cellular component organization at cellular level;cellular component organization or biogenesis;cellular component organization or biogenesis at cellu…	binding;carbon-oxygen lyase activity;catalytic activity;damaged DNA binding;DNA binding;DNA-(apurinic or apyrimidinic site) lyase activity;endonuclease activity;enzyme binding;hydrolase activity;hydrolase activity, acting on ester bonds;iron-sulfur cluster binding;kinase binding;lyase activity;metal cluster binding;mRNA binding;NF-kappaB binding;nuclease activity;nucleic acid binding;protein bind…	Ribosome	KH domain;Ribosomal protein S3, C-terminal domain	+	no	75110530	63	3	26.688	243	+		+
P27694	ENSG00000132383	REPA1;RPA1;RPA70	Replication factor A protein 1;Replication protein A 70 kDa DNA-binding subunit;Single-stranded DNA-binding protein	4.49518	-0.0105671	1.35729	-0.0475459	NaN	-3.28419	1.412	-0.0299219	1.31873	-0.0109836	1.31983	-0.000746179	53BP1-containing complex;BLM complex II;BRAFT complex;DNA synthesome complex (13 subunits);DNA synthesome complex (17 subunits);FA complex (Fanconi anemia complex);KIN17-PCNA-RPA70 complex;PCNA complex;RC complex during G2-M-phase of cell cycle;RC complex during S-phase of cell cycle;RPA complex	17	actin cytoskeleton;cell part;chromosomal part;chromosome;condensed chromosome;condensed nuclear chromosome;cytoplasm;cytoskeleton;DNA replication factor A complex;germ cell nucleus;intracellular membrane-bounded organelle;intracellular non-membrane-bounded organelle;intracellular organelle;intracellular organelle part;intracellular part;macromolecular complex;male germ cell nucleus;membrane-bound…	anatomical structure development;anatomical structure homeostasis;biological regulation;biosynthetic process;catabolic process;cell cycle;cell cycle checkpoint;cell cycle phase;cell cycle process;cellular biosynthetic process;cellular catabolic process;cellular component assembly;cellular component assembly at cellular level;cellular component organization;cellular component organization at cellu…	binding;cation binding;chromatin binding;DNA binding;ion binding;metal ion binding;nucleic acid binding;protein binding;single-stranded DNA binding;structure-specific DNA binding	DNA replication;Homologous recombination;Mismatch repair;Nucleotide excision repair	OB-fold nucleic acid binding domain;Rep_fac-A_C;Rep-A_N	+	yes	1733266	63	3	68.137	616	+	+	+
B4DE36			Glucose-6-phosphate isomerase	NaN	-0.00945808	NaN	0.0853969	0.910809	-0.270695	0.979265	0.0586834	2.13206	0.000697868	1.2064	-0.000975064			cell part;cytoplasm;intracellular part	alcohol biosynthetic process;alcohol catabolic process;alcohol metabolic process;biosynthetic process;carbohydrate biosynthetic process;carbohydrate catabolic process;carbohydrate metabolic process;catabolic process;cellular biosynthetic process;cellular carbohydrate biosynthetic process;cellular carbohydrate catabolic process;cellular carbohydrate metabolic process;cellular metabolic process;cel…	catalytic activity;glucose-6-phosphate isomerase activity;intramolecular oxidoreductase activity;intramolecular oxidoreductase activity, interconverting aldoses and ketoses;isomerase activity		PGI		no	NaN	63	3	64.324	569	+	+	+
P62136	ENSG00000172531	PPP1A;PPP1CA	Serine/threonine-protein phosphatase PP1-alpha catalytic subunit	NaN	0.00706599	NaN	-0.0330572	NaN	0.111833	1.34579	-0.177224	1.58163	0.0512122	1.62693	-0.00303662	CDC5L complex;KCNQ1 macromolecular complex;PNUTS-PP1 complex	11	cell part;cytoplasm;cytoplasmic part;cytosol;histone methyltransferase complex;intracellular membrane-bounded organelle;intracellular non-membrane-bounded organelle;intracellular organelle;intracellular organelle part;intracellular part;macromolecular complex;membrane-bounded organelle;methyltransferase complex;MLL5-L complex;non-membrane-bounded organelle;nuclear part;nucleolus;nucleoplasm;nucle…	acylglycerol catabolic process;acylglycerol metabolic process;carbohydrate metabolic process;catabolic process;cell cycle;cell division;cellular carbohydrate metabolic process;cellular catabolic process;cellular glucan metabolic process;cellular lipid catabolic process;cellular lipid metabolic process;cellular macromolecule metabolic process;cellular metabolic process;cellular polysaccharide meta…	binding;catalytic activity;cation binding;enzyme regulator activity;hydrolase activity;hydrolase activity, acting on ester bonds;ion binding;metal ion binding;phosphatase activity;phosphatase regulator activity;phosphoprotein phosphatase activity;phosphoric ester hydrolase activity;protein binding;protein phosphatase regulator activity;protein phosphatase type 1 regulator activity;protein serine-…	Focal adhesion;Insulin signaling pathway;Long-term potentiation;Meiosis - yeast;Oocyte meiosis;Regulation of actin cytoskeleton;Vascular smooth muscle contraction	Calcineurin-like phosphoesterase	+	no	67165654	63	3	37.512	330	+	+	+
Q86VP6	ENSG00000111530	CAND1;KIAA0829;TIP120;TIP120A	Cullin-associated and neddylation-dissociated protein 1;Cullin-associated NEDD8-dissociated protein 1;p120 CAND1;TBP-interacting protein of 120 kDa A	NaN	0.0364296	1.35181	0.044889	1.17812	-0.0410852	1.44313	-0.0788563	1.77587	-0.0166808	1.94498	-0.005859	CAND1-CUL1-RBX1 complex;CAND1-CUL2-RBX1 complex;CAND1-CUL3-RBX1 complex;CAND1-CUL4A-RBX1 complex;CAND1-CUL4B-RBX1 complex	12	cell part;intracellular membrane-bounded organelle;intracellular organelle;intracellular part;macromolecular complex;membrane-bounded organelle;nucleus;organelle;protein complex;ubiquitin ligase complex	biological regulation;biosynthetic process;cell differentiation;cellular biosynthetic process;cellular developmental process;cellular macromolecule biosynthetic process;cellular macromolecule metabolic process;cellular metabolic process;cellular nitrogen compound metabolic process;cellular process;cellular protein metabolic process;developmental process;macromolecule biosynthetic process;macromol…	binding;protein binding;TBP-class protein binding;transcription activator activity;transcription factor binding;transcription regulator activity		HEAT;TATA-binding protein interacting (TIP20)	+	no	67663061	63	3	136.37	1230	+	+	+
Q15907	ENSG00000185236	RAB11B;YPT3	GTP-binding protein YPT3;Ras-related protein Rab-11B	1.46873	-0.0237666	0.914142	-0.00337787	NaN	0.0260881	1.17165	-0.27673	NaN	-0.0970514	1.1422	-0.0103276		19	cell part;cytoplasmic membrane-bounded vesicle;cytoplasmic part;cytoplasmic vesicle;intracellular membrane-bounded organelle;intracellular organelle;intracellular part;membrane;membrane-bounded organelle;membrane-bounded vesicle;mitochondrion;organelle;plasma membrane;vesicle	biological regulation;catabolic process;cell cycle;cellular catabolic process;cellular metabolic process;cellular nitrogen compound catabolic process;cellular nitrogen compound metabolic process;cellular process;cellular response to stimulus;establishment of localization;establishment of protein localization;GTP catabolic process;GTP metabolic process;heterocycle catabolic process;heterocycle met…	binding;catalytic activity;GDP binding;GTP binding;GTPase activity;guanyl nucleotide binding;guanyl ribonucleotide binding;hydrolase activity;hydrolase activity, acting on acid anhydrides;hydrolase activity, acting on acid anhydrides, in phosphorus-containing anhydrides;nucleoside-triphosphatase activity;nucleotide binding;purine nucleotide binding;purine ribonucleoside triphosphate binding;purin…	Endocytosis;Vasopressin-regulated water reabsorption	Ras		yes	8455205	63	3	24.488	218	+		+
Q9NVP1	ENSG00000088205	DDX18	ATP-dependent RNA helicase DDX18;DEAD box protein 18;Myc-regulated DEAD box protein	NaN	-0.0173169	1.5318	0.0433808	NaN	-5.02421	1.46011	0.0510983	1.40197	0.0343882	1.83325	-0.0194062		2			adenyl nucleotide binding;adenyl ribonucleotide binding;ATP binding;ATPase activity;ATPase activity, coupled;ATP-dependent helicase activity;ATP-dependent RNA helicase activity;binding;catalytic activity;helicase activity;hydrolase activity;hydrolase activity, acting on acid anhydrides;hydrolase activity, acting on acid anhydrides, in phosphorus-containing anhydrides;nucleic acid binding;nucleosi…		DEAD;Helicase conserved C-terminal domain		no	118572226	63	3	75.406	670	+	+	+
P46459	ENSG00000073969	NSF	N-ethylmaleimide-sensitive fusion protein;Vesicle-fusing ATPase;Vesicular-fusion protein NSF	NaN	0.0789056	NaN	-0.016659	2.79695	0.0912598	1.85159	-0.133017	2.22471	-0.0219883	1.51099	-0.0206619		17	cell part;cytoplasm;cytoplasmic part;cytosol;intracellular part	ATP catabolic process;ATP metabolic process;catabolic process;cell communication;cell-cell signaling;cellular catabolic process;cellular metabolic process;cellular nitrogen compound catabolic process;cellular nitrogen compound metabolic process;cellular process;establishment of localization;establishment of protein localization;heterocycle catabolic process;heterocycle metabolic process;macromole…	adenyl nucleotide binding;adenyl ribonucleotide binding;ATP binding;ATPase activity;ATPase activity, coupled;ATP-dependent peptidase activity;binding;catalytic activity;cation binding;endopeptidase activity;hydrolase activity;hydrolase activity, acting on acid anhydrides;hydrolase activity, acting on acid anhydrides, in phosphorus-containing anhydrides;ion binding;metal ion binding;nucleoside-tri…	Vasopressin-regulated water reabsorption	AAA;CDC48_2;CDC48_N		no	44668075	63	3	82.559	744	+	+	+
P28066	ENSG00000143106	PSMA5	Macropain zeta chain;Multicatalytic endopeptidase complex zeta chain;Proteasome subunit alpha type-5;Proteasome zeta chain	NaN	0.00237824	0.725985	-0.0225076	1.07457	-0.0263515	2.19098	-0.22167	2.27003	-0.0930456	1.0533	-0.0210931	20S proteasome;26S proteasome;PA28-20S proteasome;PA28gamma-20S proteasome;PA700-20S-PA28 complex	1	cell part;cytoplasm;intracellular membrane-bounded organelle;intracellular organelle;intracellular part;macromolecular complex;membrane-bounded organelle;nucleus;organelle;proteasome complex;proteasome core complex;proteasome core complex, alpha-subunit complex;protein complex	anaphase-promoting complex-dependent proteasomal ubiquitin-dependent protein catabolic process;apoptosis;biological regulation;catabolic process;cell cycle;cell cycle checkpoint;cell cycle phase;cell cycle process;cell death;cellular catabolic process;cellular macromolecule catabolic process;cellular macromolecule metabolic process;cellular metabolic process;cellular nitrogen compound metabolic p…	binding;catalytic activity;endopeptidase activity;hydrolase activity;peptidase activity;peptidase activity, acting on L-amino acid peptides;protein binding;threonine-type endopeptidase activity;threonine-type peptidase activity	Proteasome	Proteasome;Proteasome subunit A N-terminal signature	+	no	109944419	63	3	26.411	241	+	+	+
P30050	ENSG00000197958	RPL12	60S ribosomal protein L12	1.03697	0.0410547	1.00431	0.00536083	NaN	NaN	2.73558	-0.228809	1.61609	0.0466536	2.50578	-0.0238892	60S ribosomal subunit, cytoplasmic;Nop56p-associated pre-rRNA complex;Ribosome, cytoplasmic;TRBP containing complex (DICER, RPL7A, EIF6, MOV10 and subunits of the 60S ribosomal particle)	9	cell part;cytoplasmic part;cytosol;intracellular non-membrane-bounded organelle;intracellular organelle;intracellular part;macromolecular complex;non-membrane-bounded organelle;organelle;ribonucleoprotein complex;ribosome	anatomical structure development;biosynthetic process;cellular biosynthetic process;cellular component disassembly;cellular component disassembly at cellular level;cellular component organization;cellular component organization at cellular level;cellular component organization or biogenesis;cellular component organization or biogenesis at cellular level;cellular macromolecular complex disassembly…	binding;nucleic acid binding;RNA binding;structural constituent of ribosome;structural molecule activity	Ribosome	Ribosomal protein L11, N-terminal domain;Ribosomal protein L11, RNA binding domain	+	no	130209953	63	3	17.818	165	+	+	+
P52888	ENSG00000172009	THOP1	Endopeptidase 24.15;MP78;Thimet oligopeptidase	NaN	0.00154142	0.729286	-0.0889202	1.26861	-0.700568	NaN	-1.65664	1.0795	-0.774096	1.8459	-0.0288615		19	cell fraction;cell part;cytoplasm;intracellular part;soluble fraction	biological regulation;cellular metabolic process;cellular process;cellular response to stimulus;intracellular protein kinase cascade;intracellular signal transduction;macromolecule metabolic process;metabolic process;peptide metabolic process;primary metabolic process;protein metabolic process;proteolysis;regulation of biological process;regulation of cellular process;response to stimulus;signal …	binding;catalytic activity;cation binding;endopeptidase activity;hydrolase activity;ion binding;metal ion binding;metalloendopeptidase activity;metallopeptidase activity;peptidase activity;peptidase activity, acting on L-amino acid peptides;peptide binding;protein binding	African trypanosomiasis;Renin-angiotensin system	Peptidase family M3		yes	2785506	63	3	78.839	689		+	+
P05455	ENSG00000138385	SSB	La autoantigen;La ribonucleoprotein;Lupus La protein;Sjoegren syndrome type B antigen	NaN	-0.0447904	0.867337	-0.0845754	NaN	-0.0433783	2.07313	0.0427406	0.9293	0.0720376	1.45219	-0.0311822	Emerin complex 25;H2AX complex, isolated from cells without IR exposure	2	cell part;intracellular membrane-bounded organelle;intracellular organelle;intracellular part;macromolecular complex;membrane-bounded organelle;nucleus;organelle;ribonucleoprotein complex	cellular macromolecule metabolic process;cellular metabolic process;cellular nitrogen compound metabolic process;cellular process;histone mRNA metabolic process;macromolecule metabolic process;macromolecule modification;metabolic process;mRNA metabolic process;ncRNA metabolic process;ncRNA processing;nitrogen compound metabolic process;nucleic acid metabolic process;nucleobase, nucleoside, nucleo…	binding;mRNA binding;nucleic acid binding;nucleotide binding;protein binding;RNA binding;tRNA binding	Systemic lupus erythematosus	La;RNA binding motif;RNA recognition motif. (a.k.a. RRM, RBD, or RNP domain)	+	yes	170648443	63	3	46.836	408	+		+
Q8NI36	ENSG00000134987	WDR36	T-cell activation WD repeat-containing protein;WD repeat-containing protein 36	NaN	0.055409	NaN	0.00971594	1.15907	0.0103175	2.58824	-0.193214	2.19388	-0.0174278	1.7734	-0.0363479		5	cell part;intracellular part;macromolecular complex;preribosome;ribonucleoprotein complex;small-subunit processome	cellular macromolecule metabolic process;cellular metabolic process;cellular nitrogen compound metabolic process;cellular process;macromolecule metabolic process;metabolic process;multicellular organismal process;ncRNA metabolic process;ncRNA processing;neurological system process;nitrogen compound metabolic process;nucleic acid metabolic process;nucleobase, nucleoside, nucleotide and nucleic aci…		Ribosome biogenesis in eukaryotes	Utp21;WD domain, G-beta repeat		no	110427414	63	3	105.32	951	+	+	+
Q9NTJ3	ENSG00000113810	CAPC;SMC4;SMC4L1	Chromosome-associated polypeptide C;Structural maintenance of chromosomes protein 4;XCAP-C homolog	NaN	-0.0268757	1.16221	0.0897442	1.27715	0.0366891	1.731	0.0532241	1.17666	-0.0644383	1.49961	-0.0374007	13S condensin complex;CAP(C)-CAP(E) complex;Condensin I complex;Condensin II;Condensin I-PARP-1-XRCC1 complex;DNA ligase IV-condensin complex;DNMT3B complex	3	cell part;chromosomal part;chromosome;condensin complex;cytoplasm;intracellular membrane-bounded organelle;intracellular non-membrane-bounded organelle;intracellular organelle;intracellular organelle part;intracellular part;macromolecular complex;membrane-bounded organelle;non-membrane-bounded organelle;nuclear part;nucleolus;nucleus;organelle;organelle part;protein complex	cell cycle;cell cycle phase;cell cycle process;cell division;cellular component organization;cellular component organization at cellular level;cellular component organization or biogenesis;cellular component organization or biogenesis at cellular level;cellular process;chromosome condensation;chromosome organization;chromosome segregation;DNA conformation change;DNA packaging;mitosis;mitotic chro…	adenyl nucleotide binding;adenyl ribonucleotide binding;ATP binding;binding;nucleotide binding;protein binding;protein dimerization activity;protein heterodimerization activity;purine nucleotide binding;purine ribonucleoside triphosphate binding;purine ribonucleotide binding;ribonucleotide binding	Cell cycle - yeast	RecF/RecN/SMC N terminal domain;SMC proteins Flexible Hinge Domain	+	no	160117062	63	3	147.18	1288	+	+	+
Q9BZE4	ENSG00000107937	CRFG;GTPBP4;NOG1	Chronic renal failure gene protein;GTP-binding protein NGB;Nucleolar GTP-binding protein 1	NaN	0.0288724	NaN	0.0194967	NaN	-0.54311	1.86957	0.00817776	1.89168	-0.0205968	2.08549	-0.0429771		10	cell part;cytoplasm;cytoplasmic part;intracellular membrane-bounded organelle;intracellular non-membrane-bounded organelle;intracellular organelle;intracellular organelle part;intracellular part;membrane-bounded organelle;non-membrane-bounded organelle;nuclear part;nucleolus;nucleus;organelle;organelle part;perinuclear region of cytoplasm	biological regulation;catabolic process;cellular catabolic process;cellular component biogenesis;cellular component biogenesis at cellular level;cellular component organization or biogenesis;cellular component organization or biogenesis at cellular level;cellular metabolic process;cellular nitrogen compound catabolic process;cellular nitrogen compound metabolic process;cellular process;GTP catabo…	binding;catalytic activity;GTP binding;GTPase activity;guanyl nucleotide binding;guanyl ribonucleotide binding;hydrolase activity;hydrolase activity, acting on acid anhydrides;hydrolase activity, acting on acid anhydrides, in phosphorus-containing anhydrides;nucleoside-triphosphatase activity;nucleotide binding;protein binding;purine nucleotide binding;purine ribonucleoside triphosphate binding;p…	Ribosome biogenesis in eukaryotes	NOG1;NOGCT		no	1034338	63	3	73.964	634	+	+	+
B4DNJ6	ENSG00000023734		cDNA FLJ51909, highly similar to Serine-threonine kinase receptor-associatedprotein	NaN	0.000746646	NaN	-0.0211536	NaN	NaN	1.23094	-0.213185	1.26694	-0.1082	1.22186	-0.0430722		12	cell junction;cell part;cytoplasm;cytoplasmic part;intracellular membrane-bounded organelle;intracellular organelle;intracellular part;membrane;membrane part;membrane-bounded organelle;mitochondrion;nucleus;organelle;plasma membrane;plasma membrane part	cellular metabolic process;cellular process;metabolic process;phosphate metabolic process;phosphorus metabolic process;phosphorylation	catalytic activity;kinase activity;molecular transducer activity;receptor activity;signal transducer activity;transferase activity;transferase activity, transferring phosphorus-containing groups		WD domain, G-beta repeat		no	16035325	63	3	39.777	363	+	+	+
Q13838	ENSG00000198563;ENSG00000215425;ENSG00000225073;ENSG00000225859;ENSG00000229496;ENSG00000230624;ENSG00000235439	BAT1;DDX39B;UAP56	56 kDa U2AF65-associated protein;ATP-dependent RNA helicase p47;DEAD box protein UAP56;HLA-B-associated transcript 1 protein;Spliceosome RNA helicase DDX39B	NaN	0.0373321	NaN	-0.0758386	NaN	-1.35198	1.70612	-0.0909205	1.30576	0.0892129	1.1013	-0.0456173	Exon junction complex;Spliceosome;TREX complex	6;HSCHR6_MHC_COX;HSCHR6_MHC_DBB;HSCHR6_MHC_MANN;HSCHR6_MHC_MCF;HSCHR6_MHC_QBL;HSCHR6_MHC_SSTO	cell part;intracellular membrane-bounded organelle;intracellular organelle;intracellular organelle part;intracellular part;macromolecular complex;membrane-bounded organelle;nuclear body;nuclear part;nuclear speck;nucleoplasm part;nucleus;organelle;organelle part;protein complex;ribonucleoprotein complex;small nuclear ribonucleoprotein complex;spliceosomal complex;transcription export complex;U4 s…	cellular component assembly;cellular component assembly at cellular level;cellular component organization;cellular component organization at cellular level;cellular component organization or biogenesis;cellular component organization or biogenesis at cellular level;cellular macromolecular complex assembly;cellular macromolecular complex subunit organization;cellular macromolecule metabolic proces…	adenyl nucleotide binding;adenyl ribonucleotide binding;ATP binding;ATPase activity;ATPase activity, coupled;ATP-dependent helicase activity;ATP-dependent protein binding;ATP-dependent RNA helicase activity;binding;catalytic activity;helicase activity;hydrolase activity;hydrolase activity, acting on acid anhydrides;hydrolase activity, acting on acid anhydrides, in phosphorus-containing anhydrides…	mRNA surveillance pathway;RNA transport;Spliceosome	DEAD;Helicase conserved C-terminal domain	+	no	NaN	63	3	50.679	443	+	+	+
Q9Y266	ENSG00000090273	NUDC	Nuclear distribution protein C homolog;Nuclear migration protein nudC	NaN	-0.0704384	1.18812	-0.0377256	NaN	0.0643961	1.62627	-0.138448	1.69102	-0.0602956	1.62593	-0.0554844		1	cell part;cytoplasm;cytoplasmic part;cytoskeletal part;cytoskeleton;cytosol;Golgi apparatus;intracellular membrane-bounded organelle;intracellular non-membrane-bounded organelle;intracellular organelle;intracellular organelle part;intracellular part;macromolecular complex;membrane-bounded organelle;microtubule;non-membrane-bounded organelle;nuclear part;nucleoplasm;nucleus;organelle;organelle par…	cell cycle;cell cycle phase;cell cycle process;cell division;cell proliferation;cellular component organization;cellular component organization at cellular level;cellular component organization or biogenesis;cellular component organization or biogenesis at cellular level;cellular process;cytokinesis;developmental process;establishment of localization;establishment of localization in cell;establis…	binding;protein binding		CS		no	27226729	63	3	38.242	331	+	+	+
O94776	ENSG00000149480	MTA1L1;MTA2;PID	Metastasis-associated 1-like 1;Metastasis-associated protein MTA2;p53 target protein in deacetylase complex	NaN	0.077964	2.51986	-0.0989683	NaN	-0.423469	0.886055	-0.0212818	1.97084	0.0232648	1.71259	-0.0594088	ALL-1 supercomplex;Anti-HDAC2 complex;HDAC1-associated core complex cII;HDAC1-associated protein complex;HDAC2-asscociated core complex;LARC complex (LCR-associated remodeling complex);MeCP1 complex;Mi2-NuRD complex;Mi-2-NuRD-MTA2 complex;MTA2 complex;PID complex;SNF2h-cohesin-NuRD complex	11	cell part;chromatin remodeling complex;histone deacetylase complex;intracellular membrane-bounded organelle;intracellular non-membrane-bounded organelle;intracellular organelle;intracellular organelle part;intracellular part;macromolecular complex;membrane-bounded organelle;non-membrane-bounded organelle;nuclear part;nucleolus;nucleoplasm part;nucleus;NuRD complex;organelle;organelle part;protein…	biological regulation;biosynthetic process;cellular biosynthetic process;cellular component organization;cellular component organization at cellular level;cellular component organization or biogenesis;cellular component organization or biogenesis at cellular level;cellular macromolecule biosynthetic process;cellular macromolecule metabolic process;cellular metabolic process;cellular nitrogen comp…	binding;catalytic activity;cation binding;deacetylase activity;DNA binding;histone deacetylase activity;hydrolase activity;hydrolase activity, acting on carbon-nitrogen (but not peptide) bonds;hydrolase activity, acting on carbon-nitrogen (but not peptide) bonds, in linear amides;ion binding;metal ion binding;nucleic acid binding;nucleic acid binding transcription factor activity;protein binding;…		BAH;ELM2;GATA	+	no	62360686	63	3	75.022	668		+	+
Q9BPX3	ENSG00000109805	CAPG;NCAPG;NYMEL3	Chromosome-associated protein G;Condensin complex subunit 3;Condensin subunit CAP-G;Melanoma antigen NY-MEL-3;Non-SMC condensin I complex subunit G;XCAP-G homolog	NaN	-0.0571348	3.32348	0.00910026	NaN	-4.02871	1.92324	-0.337621	1.09818	0.0220133	1.07953	-0.0603981	13S condensin complex;Condensin I complex;Condensin I-PARP-1-XRCC1 complex	4	cell part;chromosomal part;chromosome;condensin complex;cytoplasm;intracellular membrane-bounded organelle;intracellular non-membrane-bounded organelle;intracellular organelle;intracellular organelle part;intracellular part;macromolecular complex;membrane-bounded organelle;non-membrane-bounded organelle;nucleus;organelle;organelle part;protein complex	cell cycle;cell cycle phase;cell cycle process;cell division;cellular component organization;cellular component organization at cellular level;cellular component organization or biogenesis;cellular component organization or biogenesis at cellular level;cellular process;chromosome condensation;chromosome organization;DNA conformation change;DNA packaging;mitosis;mitotic chromosome condensation;nuc…	binding;protein binding	Cell cycle - yeast	Cnd3	+	no	17812525	63	3	114.33	1015	+		+
B2R4K7			60S ribosomal protein L6	NaN	-0.00997628	0.867955	-0.0380543	3.08498	-0.309948	1.44937	-0.0313496	1.82838	-0.0345603	1.54451	-0.0620424			cell part;cytoplasmic part;intracellular;intracellular non-membrane-bounded organelle;intracellular organelle;intracellular part;macromolecular complex;non-membrane-bounded organelle;organelle;ribonucleoprotein complex;ribosome	biosynthetic process;cellular biosynthetic process;cellular macromolecule biosynthetic process;cellular macromolecule metabolic process;cellular metabolic process;cellular process;cellular protein metabolic process;macromolecule biosynthetic process;macromolecule metabolic process;metabolic process;primary metabolic process;protein metabolic process;translation	structural constituent of ribosome;structural molecule activity		Ribosomal protein L6, N-terminal domain;Ribosomal protein L6e		no	NaN	63	3	32.872	289	+	+	+
Q15269	ENSG00000241945	PWP2;PWP2H	Periodic tryptophan protein 2 homolog	9.53604	0.0112396	1.25925	0.0447682	4.03378	-2.32359	2.5154	-0.0878726	1.84383	-0.0388207	2.27197	-0.0684205		21	cell part;cytoplasm;intracellular membrane-bounded organelle;intracellular non-membrane-bounded organelle;intracellular organelle;intracellular organelle part;intracellular part;membrane-bounded organelle;non-membrane-bounded organelle;nuclear part;nucleolus;nucleus;organelle;organelle part	biological regulation;cellular process;cellular response to stimulus;regulation of biological process;regulation of cellular process;response to stimulus;signal transduction	molecular transducer activity;signal transducer activity	Ribosome biogenesis in eukaryotes	Dip2/Utp12 Family;WD domain, G-beta repeat		no	45527176	63	3	102.45	919	+	+	+
P46063	ENSG00000004700	RECQ1;RECQL;RECQL1	ATP-dependent DNA helicase Q1;DNA helicase, RecQ-like type 1;DNA-dependent ATPase Q1;RecQ protein-like 1	NaN	0.0832442	7.01479	-0.0398586	0.641029	-0.0717851	1.72228	-0.0493754	2.1018	-0.0167777	1.87877	-0.0722441		12	cell part;intracellular membrane-bounded organelle;intracellular organelle;intracellular part;membrane-bounded organelle;nucleus;organelle	biosynthetic process;cellular biosynthetic process;cellular macromolecule biosynthetic process;cellular macromolecule metabolic process;cellular metabolic process;cellular nitrogen compound metabolic process;cellular process;cellular response to stimulus;cellular response to stress;DNA metabolic process;DNA recombination;DNA repair;DNA replication;DNA strand renaturation;macromolecule biosyntheti…	3'-5' DNA helicase activity;adenyl nucleotide binding;adenyl ribonucleotide binding;ATP binding;ATPase activity;ATPase activity, coupled;ATP-dependent 3'-5' DNA helicase activity;ATP-dependent DNA helicase activity;ATP-dependent helicase activity;binding;catalytic activity;DNA binding;DNA helicase activity;DNA strand annealing activity;DNA-dependent ATPase activity;double-stranded DNA binding;hel…		DEAD;Helicase conserved C-terminal domain;RQC		no	21621845	63	3	73.457	649	+	+	+
Q96GQ7	ENSG00000124228	DDX27;HSPC259;PP3241;RHLP	DEAD box protein 27;Probable ATP-dependent RNA helicase DDX27	NaN	0.0217802	NaN	0.0757659	NaN	NaN	1.79172	-0.205355	1.18449	0.0217506	2.08326	-0.0727733		20	cell part;intracellular membrane-bounded organelle;intracellular organelle;intracellular part;membrane-bounded organelle;nucleus;organelle		adenyl nucleotide binding;adenyl ribonucleotide binding;ATP binding;ATPase activity;ATPase activity, coupled;ATP-dependent helicase activity;binding;catalytic activity;helicase activity;hydrolase activity;hydrolase activity, acting on acid anhydrides;hydrolase activity, acting on acid anhydrides, in phosphorus-containing anhydrides;nucleic acid binding;nucleoside-triphosphatase activity;nucleotid…		DEAD;Helicase conserved C-terminal domain		no	47835832	63	3	89.834	796	+	+	+
P14866	ENSG00000104824	HNRNPL;HNRPL;P/OKcl.14	Heterogeneous nuclear ribonucleoprotein L	NaN	0.00455019	NaN	-0.000849924	NaN	0.0261057	1.11767	-0.132246	1.40499	-0.0201001	1.11844	-0.0729289	Emerin complex 52	19	cell part;cytoplasm;heterogeneous nuclear ribonucleoprotein complex;intracellular membrane-bounded organelle;intracellular organelle;intracellular organelle part;intracellular part;macromolecular complex;membrane-bounded organelle;nuclear part;nucleoplasm;nucleus;organelle;organelle part;ribonucleoprotein complex	cellular macromolecule metabolic process;cellular metabolic process;cellular nitrogen compound metabolic process;cellular process;gene expression;macromolecule metabolic process;metabolic process;mRNA metabolic process;mRNA processing;nitrogen compound metabolic process;nuclear mRNA splicing, via spliceosome;nucleic acid metabolic process;nucleobase, nucleoside, nucleotide and nucleic acid metabo…	binding;DNA binding;nucleic acid binding;nucleotide binding;promoter binding;protein binding;regulatory region DNA binding;regulatory region nucleic acid binding;RNA binding;sequence-specific DNA binding;transcription regulatory region DNA binding		RNA recognition motif. (a.k.a. RRM, RBD, or RNP domain)	+	no	39327029	63	3	64.132	589	+	+	+
Q92973	ENSG00000083312	KPNB2;MIP1;TNPO1;TRN	Importin beta-2;Karyopherin beta-2;M9 region interaction protein;Transportin-1	NaN	0.00766168	0.755952	0.00970967	NaN	0.0055513	1.90518	-0.303575	2.41838	0.0683815	1.65451	-0.076208		5	cell part;cytoplasm;cytoplasmic part;cytosol;intracellular membrane-bounded organelle;intracellular organelle;intracellular part;membrane-bounded organelle;nucleus;organelle	cellular macromolecule metabolic process;cellular metabolic process;cellular nitrogen compound metabolic process;cellular process;establishment of localization;establishment of localization in cell;establishment of protein localization;interspecies interaction between organisms;intracellular protein transport;intracellular transport;macromolecule metabolic process;metabolic process;mRNA metabolic…	binding;nuclear localization sequence binding;peptide binding;protein binding;protein transporter activity;signal sequence binding;substrate-specific transporter activity;transporter activity		HEAT;IBN_N		yes	72112139	63	3	102.35	898	+	+	+
Q96PZ0	ENSG00000091127	KIAA1897;PUS7	Pseudouridylate synthase 7 homolog	NaN	-0.0805241	4.97974	0.00282771	5.27027	-0.331028	2.36475	-0.357272	1.47885	-0.20089	2.21712	-0.0815038		7		cellular macromolecule metabolic process;cellular metabolic process;cellular nitrogen compound metabolic process;cellular process;macromolecule metabolic process;macromolecule modification;metabolic process;ncRNA metabolic process;ncRNA processing;nitrogen compound metabolic process;nucleic acid metabolic process;nucleobase, nucleoside, nucleotide and nucleic acid metabolic process;primary metabo…	binding;catalytic activity;intramolecular transferase activity;isomerase activity;nucleic acid binding;pseudouridine synthase activity;RNA binding		tRNA pseudouridine synthase D (TruD)		no	105080108	63	3	75.035	661	+	+	+
P43403	ENSG00000115085	SRK;ZAP70	70 kDa zeta-associated protein;Syk-related tyrosine kinase;Tyrosine-protein kinase ZAP-70	NaN	-0.0873926	NaN	-0.103149	0.871449	-0.539442	1.68487	-0.0639302	1.01728	-0.00518332	1.70492	-0.0839172	ZAP70-CRKL-WIPF1-WAS complex	2	cell part;cytoplasm;cytoplasmic part;cytosol;intracellular part;macromolecular complex;membrane;membrane part;plasma membrane;plasma membrane part;protein complex;receptor complex;T cell receptor complex	activation of immune response;antigen receptor-mediated signaling pathway;biological regulation;cell activation;cell differentiation;cell surface receptor linked signaling pathway;cellular developmental process;cellular macromolecule metabolic process;cellular metabolic process;cellular process;cellular protein metabolic process;cellular response to stimulus;developmental process;immune response;…	adenyl nucleotide binding;adenyl ribonucleotide binding;ATP binding;binding;catalytic activity;kinase activity;non-membrane spanning protein tyrosine kinase activity;nucleotide binding;phosphotransferase activity, alcohol group as acceptor;protein binding;protein kinase activity;protein tyrosine kinase activity;purine nucleotide binding;purine ribonucleoside triphosphate binding;purine ribonucleo…	Natural killer cell mediated cytotoxicity;Primary immunodeficiency;T cell receptor signaling pathway	Pkinase_Tyr;SH2	+	no	98330023	63	3	69.872	619	+	+	+
P26373	ENSG00000167526	BBC1;OK/SW-cl.46;RPL13	60S ribosomal protein L13;Breast basic conserved protein 1	NaN	-0.0224506	1.26409	0.000936145	NaN	0.0969529	0.882814	0.0256585	1.63073	-0.0235159	1.78253	-0.0860494	60S ribosomal subunit, cytoplasmic;Nop56p-associated pre-rRNA complex;Ribosome, cytoplasmic;TRBP containing complex (DICER, RPL7A, EIF6, MOV10 and subunits of the 60S ribosomal particle)	16	cell part;cytoplasmic part;cytosol;cytosolic part;cytosolic ribosome;intracellular;intracellular non-membrane-bounded organelle;intracellular organelle;intracellular part;macromolecular complex;non-membrane-bounded organelle;organelle;ribonucleoprotein complex;ribosome	anatomical structure development;biosynthetic process;cellular biosynthetic process;cellular component disassembly;cellular component disassembly at cellular level;cellular component organization;cellular component organization at cellular level;cellular component organization or biogenesis;cellular component organization or biogenesis at cellular level;cellular macromolecular complex disassembly…	binding;nucleic acid binding;protein binding;RNA binding;structural constituent of ribosome;structural molecule activity	Ribosome	Ribosomal protein L13e	+	no	89627056	63	3	24.261	211	+	+	+
Q14739	ENSG00000143815	LBR	Integral nuclear envelope inner membrane protein;Lamin-B receptor;LMN2R	NaN	0.036707	0.798968	0.0895471	1.07382	0.0179772	1.17772	-0.0127268	1.56769	0.00930184	1.52915	-0.0949598		1	cell part;envelope;integral to membrane;integral to nuclear inner membrane;integral to organelle membrane;intracellular membrane-bounded organelle;intracellular organelle;intracellular organelle part;intracellular part;intrinsic to membrane;intrinsic to nuclear inner membrane;intrinsic to organelle membrane;macromolecular complex;membrane;membrane part;membrane-bounded organelle;nuclear envelope;…	alcohol metabolic process;biosynthetic process;cholesterol biosynthetic process;cholesterol metabolic process;lipid biosynthetic process;lipid metabolic process;metabolic process;primary metabolic process;small molecule metabolic process;steroid biosynthetic process;steroid metabolic process;sterol biosynthetic process;sterol metabolic process	binding;catalytic activity;chromo shadow domain binding;delta14-sterol reductase activity;DNA binding;lamin binding;molecular transducer activity;nucleic acid binding;oxidoreductase activity;oxidoreductase activity, acting on the CH-CH group of donors;oxidoreductase activity, acting on the CH-CH group of donors, NAD or NADP as acceptor;protein binding;protein domain specific binding;receptor acti…		ERG4_ERG24;Lamin-B receptor of TUDOR domain		yes	225589204	63	3	70.702	615	+	+	+
Q9BY44	ENSG00000144895	CDA02;EIF2A;MSTP004;MSTP089	65 kDa eukaryotic translation initiation factor 2A;Eukaryotic translation initiation factor 2A	NaN	0.0522791	NaN	0.0966132	8.06624	-0.542132	0.962505	-0.124618	1.7274	-0.105436	1.44758	-0.101027		3	cell part;cytoplasm;cytoplasmic part;eukaryotic translation initiation factor 2 complex;intracellular part;macromolecular complex;protein complex	biological regulation;biosynthetic process;cellular biosynthetic process;cellular component assembly;cellular component assembly at cellular level;cellular component organization;cellular component organization at cellular level;cellular component organization or biogenesis;cellular component organization or biogenesis at cellular level;cellular macromolecular complex assembly;cellular macromolec…	binding;nucleic acid binding;ribonucleoprotein binding;ribosome binding;RNA binding;translation factor activity, nucleic acid binding;translation initiation factor activity;tRNA binding		eIF2A		no	150264465	63	3	66.42	597	+		+
Q14683	ENSG00000072501	DXS423E;KIAA0178;SB1.8;SMC1;SMC1A;SMC1L1	Sb1.8;Structural maintenance of chromosomes protein 1A	NaN	0.0292331	0.854283	-0.0170382	NaN	-0.275594	2.04597	-0.0505492	1.76723	-0.0108848	2.11215	-0.107848	CDCA5-PDS5A-RAD21-SMC1A-PDS5B-SMC3 complex;Cohesin-SA1 complex;Cohesin-SA2 complex;MDC1-p53BP1-SMC1 complex;Mitotic 14S cohesin 1 complex;Mitotic 14S cohesin 2 complex;SMC1-SMC3 complex;SNF2h-cohesin-NuRD complex;Sororin-cohesin complex	X	cell part;chromosomal part;chromosome;chromosome, centromeric region;cohesin complex;cohesin core heterodimer;condensed chromosome;condensed chromosome kinetochore;condensed nuclear chromosome;cytoplasm;intracellular membrane-bounded organelle;intracellular non-membrane-bounded organelle;intracellular organelle;intracellular organelle part;intracellular part;kinetochore;macromolecular complex;mei…	biological regulation;cell cycle;cell cycle checkpoint;cell cycle phase;cell cycle process;cell division;cellular component organization;cellular component organization at cellular level;cellular component organization or biogenesis;cellular component organization or biogenesis at cellular level;cellular macromolecule metabolic process;cellular metabolic process;cellular nitrogen compound metabol…	adenyl nucleotide binding;adenyl ribonucleotide binding;ATP binding;binding;catalytic activity;chromatin binding;hydrolase activity;hydrolase activity, acting on acid anhydrides;hydrolase activity, acting on acid anhydrides, in phosphorus-containing anhydrides;microtubule motor activity;motor activity;nucleoside-triphosphatase activity;nucleotide binding;protein binding;protein dimerization activ…	Cell cycle;Cell cycle - yeast;Meiosis - yeast;Oocyte meiosis	RecF/RecN/SMC N terminal domain;SMC proteins Flexible Hinge Domain	+	no	53401070	63	3	143.23	1233	+	+	+
B3KSH1	ENSG00000175390	hCG_1784554	cDNA FLJ36192 fis, clone TESTI2027450, highly similar to Eukaryotic translation initiation factor 3 subunit 5;HCG1784554, isoform CRA_a	NaN	-0.0209213	NaN	5.98e-05	NaN	NaN	1.03495	-0.124896	1.16947	-0.119693	1.12403	-0.112871		11		cellular process;translational initiation	binding;nucleic acid binding;RNA binding;translation factor activity, nucleic acid binding;translation initiation factor activity		Mov34		no	7991798	63	3	39.146	372	+	+	+
Q15154	ENSG00000078674	PCM1	Pericentriolar material 1 protein	NaN	0.00793316	NaN	-0.0242211	1.81572	-0.0405018	1.09937	-0.610191	NaN	-0.45415	1.81449	-0.115292		8	cell part;cell projection;centriolar satellite;centrosome;cilium;cytoplasm;cytoplasmic part;cytoskeletal part;cytoskeleton;cytosol;intracellular non-membrane-bounded organelle;intracellular organelle;intracellular organelle part;intracellular part;membrane;microtubule organizing center;microtubule organizing center part;non-membrane-bounded organelle;nonmotile primary cilium;nuclear membrane;nucl…	anatomical structure formation involved in morphogenesis;biological regulation;cell cycle;cell cycle process;cell projection assembly;cell projection organization;cellular component assembly;cellular component assembly at cellular level;cellular component assembly involved in morphogenesis;cellular component organization;cellular component organization at cellular level;cellular component organiz…	binding;identical protein binding;protein binding				yes	17780349	63	3	143.831	1277	+		+
Q96L91	ENSG00000183495	CAGH32;EP400;KIAA1498;KIAA1818;TNRC12	CAG repeat protein 32;Domino homolog;E1A-binding protein p400;p400 kDa SWI2/SNF2-related protein;Trinucleotide repeat-containing gene 12 protein	NaN	-0.263636	7.32755	0.0635161	NaN	-0.592906	1.19249	-0.714828	1.33748	-0.206017	NaN	-0.119559	DMAP1-associated complex;NuA4-Tip60 HAT complex;NuA4-Tip60-HAT complex A;p400-associated complex	12	cell part;H4-H2A histone acetyltransferase complex;histone acetyltransferase complex;intracellular membrane-bounded organelle;intracellular organelle;intracellular organelle part;intracellular part;macromolecular complex;membrane-bounded organelle;NuA4 histone acetyltransferase complex;nuclear body;nuclear part;nuclear speck;nucleoplasm part;nucleus;organelle;organelle part;protein complex	biological regulation;cellular component organization;cellular component organization at cellular level;cellular component organization or biogenesis;cellular component organization or biogenesis at cellular level;cellular macromolecule metabolic process;cellular metabolic process;cellular process;cellular protein metabolic process;chromatin modification;chromatin organization;chromosome organiza…	adenyl nucleotide binding;adenyl ribonucleotide binding;ATP binding;binding;catalytic activity;DNA binding;helicase activity;hydrolase activity;hydrolase activity, acting on acid anhydrides;hydrolase activity, acting on acid anhydrides, in phosphorus-containing anhydrides;nucleic acid binding;nucleoside-triphosphatase activity;nucleotide binding;purine nucleotide binding;purine ribonucleoside tri…		Helicase conserved C-terminal domain;HSA;SNF2 family N-terminal domain	+	no	132434505	63	3	343.61	3160	+	+
A5YKK6	ENSG00000125107	AD-005;CDC39;CNOT1;KIAA1007;NOT1	CCR4-associated factor 1;CCR4-NOT transcription complex subunit 1;Negative regulator of transcription subunit 1 homolog	NaN	-0.0757777	1.39306	0.00926622	1.24017	0.0711886	1.17092	-0.177605	1.15137	-0.0489779	1.23898	-0.127884		16	cell part;cytoplasmic part;cytosol;intracellular part	biological regulation;biosynthetic process;catabolic process;cellular biosynthetic process;cellular catabolic process;cellular macromolecule biosynthetic process;cellular macromolecule catabolic process;cellular macromolecule metabolic process;cellular metabolic process;cellular nitrogen compound metabolic process;cellular process;macromolecule biosynthetic process;macromolecule catabolic process…		RNA degradation	CCR4-Not complex component, Not1;Domain of unknown function (DUF3819)		no	58553855	63	3	266.94	2376	+	+	+
O95239	ENSG00000090889	KIF4;KIF4A	Chromokinesin-A;Chromosome-associated kinesin KIF4A	NaN	-0.0172131	NaN	0.0145746	3.51174	-0.408847	1.72915	-0.185757	1.63469	-0.0462338	1.35623	-0.129296	DNMT3B complex	X	cell part;chromosome;cytoplasm;cytoplasmic part;cytoskeletal part;cytoskeleton;cytosol;intracellular membrane-bounded organelle;intracellular non-membrane-bounded organelle;intracellular organelle;intracellular organelle part;intracellular part;macromolecular complex;membrane-bounded organelle;microtubule;midbody;non-membrane-bounded organelle;nuclear matrix;nuclear part;nucleus;organelle;organel…	anterograde axon cargo transport;axon cargo transport;axon guidance;biological regulation;blood coagulation;cellular component organization;cellular component organization at cellular level;cellular component organization or biogenesis;cellular component organization or biogenesis at cellular level;cellular process;chemotaxis;coagulation;cytoskeleton-dependent intracellular transport;establishmen…	adenyl nucleotide binding;adenyl ribonucleotide binding;ATP binding;binding;catalytic activity;DNA binding;hydrolase activity;hydrolase activity, acting on acid anhydrides;hydrolase activity, acting on acid anhydrides, in phosphorus-containing anhydrides;microtubule motor activity;motor activity;nucleic acid binding;nucleoside-triphosphatase activity;nucleotide binding;protein binding;purine nucl…		Kinesin	+	no	69509879	63	3	139.88	1232	+	+	+
Q9NWB6	ENSG00000134884	ARGLU1	Arginine and glutamate-rich protein 1	NaN	-0.102322	1.17137	-0.160776	NaN	-1.51478	1.95193	-0.0213963	1.33115	-0.0728801	1.13535	-0.13186		13							no	107194021	63	3	33.216	273	+	+	+
O60264	ENSG00000153147	SMARCA5;SNF2H;WCRF135	Sucrose nonfermenting protein 2 homolog;SWI/SNF-related matrix-associated actin-dependent regulator of chromatin subfamily A member 5	0.689846	-0.0449943	NaN	-0.0511728	2.27466	-0.601278	1.64568	-0.0852493	1.52872	-0.109395	1.51582	-0.136622	ALL-1 supercomplex;ATP-utilizing chromatin assembly and remodeling factor (hACF) complex;CEN complex;DNMT3B complex;HuCHRAC complex;Nucleolar remodeling complex (NoRC complex);Polycomb repressive complex 1 (PRC1, hPRC-H);Remodeling and spacing factor (RSF) complex;SNF2h-cohesin-NuRD complex;SNF2h-HDAC12 complex;WCRF complex;WICH complex	4	cell part;chromatin remodeling complex;chromosomal part;chromosome;condensed chromosome;intracellular membrane-bounded organelle;intracellular non-membrane-bounded organelle;intracellular organelle;intracellular organelle part;intracellular part;ISWI complex;macromolecular complex;membrane-bounded organelle;non-membrane-bounded organelle;nuclear chromosome part;nuclear part;nuclear replication fo…	ATP catabolic process;ATP metabolic process;ATP-dependent chromatin remodeling;biological regulation;biosynthetic process;catabolic process;cellular biosynthetic process;cellular catabolic process;cellular component assembly;cellular component assembly at cellular level;cellular component organization;cellular component organization at cellular level;cellular component organization or biogenesis;…	adenyl nucleotide binding;adenyl ribonucleotide binding;ATP binding;ATPase activity;binding;catalytic activity;chromatin binding;DNA binding;helicase activity;histone binding;hydrolase activity;hydrolase activity, acting on acid anhydrides;hydrolase activity, acting on acid anhydrides, in phosphorus-containing anhydrides;nucleic acid binding;nucleoside-triphosphatase activity;nucleosome binding;n…		HAND;Helicase conserved C-terminal domain;SLIDE;SNF2 family N-terminal domain	+	yes	144434616	63	3	121.9	1052	+	+	+
Q9NRZ9	ENSG00000119969	HELLS;Nbla10143;PASG;SMARCA6	Lymphoid-specific helicase;Proliferation-associated SNF2-like protein;SWI/SNF2-related matrix-associated actin-dependent regulator of chromatin subfamily A member 6	NaN	0.0160867	NaN	0.0576582	NaN	-1.97149	1.84373	-0.00857099	1.99639	0.0593855	0.871052	-0.138828		10	cell part;centromeric heterochromatin;chromatin;chromosomal part;chromosome, centromeric region;heterochromatin;intracellular membrane-bounded organelle;intracellular organelle;intracellular organelle part;intracellular part;membrane-bounded organelle;nucleus;organelle;organelle part	anatomical structure development;anti-apoptosis;biological regulation;biosynthetic process;cell activation;cell cycle;cell cycle phase;cell cycle process;cell division;cell proliferation;cellular biosynthetic process;cellular component assembly;cellular component assembly at cellular level;cellular component organization;cellular component organization at cellular level;cellular component organiz…	adenyl nucleotide binding;adenyl ribonucleotide binding;ATP binding;binding;catalytic activity;chromatin binding;DNA binding;helicase activity;hydrolase activity;hydrolase activity, acting on acid anhydrides;hydrolase activity, acting on acid anhydrides, in phosphorus-containing anhydrides;nucleic acid binding;nucleoside-triphosphatase activity;nucleotide binding;purine nucleotide binding;purine …		Helicase conserved C-terminal domain;SNF2 family N-terminal domain		no	96305547	63	3	97.073	838	+	+	+
Q9H0D6	ENSG00000088930	XRN2	5'-3' exoribonuclease 2;DHM1-like protein	NaN	-0.0597109	0.66141	-0.177801	NaN	0.0887415	1.11026	-0.0844444	1.22837	-0.236043	0.82837	-0.142264	mRNA decay complex (UPF1, UPF2, UPF3B, DCP2, XRN1, XRN2, EXOSC2, EXOSC4, EXOSC10, PARN)	20	cell part;intracellular;intracellular membrane-bounded organelle;intracellular non-membrane-bounded organelle;intracellular organelle;intracellular organelle part;intracellular part;membrane-bounded organelle;non-membrane-bounded organelle;nuclear part;nucleolus;nucleus;organelle;organelle part	biological regulation;biosynthetic process;catabolic process;cell growth;cellular biosynthetic process;cellular catabolic process;cellular macromolecule biosynthetic process;cellular macromolecule catabolic process;cellular macromolecule metabolic process;cellular metabolic process;cellular nitrogen compound metabolic process;cellular process;DNA catabolic process;DNA catabolic process, exonucleo…	5'-3' exonuclease activity;5'-3' exoribonuclease activity;binding;catalytic activity;cation binding;exonuclease activity;exonuclease activity, active with either ribo- or deoxyribonucleic acids and producing 5'-phosphomonoesters;exoribonuclease activity;exoribonuclease activity, producing 5'-phosphomonoesters;hydrolase activity;hydrolase activity, acting on ester bonds;ion binding;metal ion bindi…	Ribosome biogenesis in eukaryotes;RNA degradation	XRN 5'-3' exonuclease N-terminus	+	yes	21283942	63	3	108.58	950	+	+	+
Q13620	ENSG00000158290	CUL4B;KIAA0695	Cullin-4B	NaN	-0.239768	5.02435	-0.0242629	0.795316	-0.0343882	0.949863	-0.928691	1.87641	-0.102714	0.635576	-0.144225	CAND1-CUL4B-RBX1 complex;Ubiquitin E3 ligase (AHR, ARNT, DDB1, TBL3, CUL4B, RBX1);Ubiquitin E3 ligase (DDB1, DDB2, CUL4A, CUL4B, RBX1)	X	cell part;CUL4 RING ubiquitin ligase complex;Cul4B-RING ubiquitin ligase complex;cullin-RING ubiquitin ligase complex;intracellular membrane-bounded organelle;intracellular organelle;intracellular part;macromolecular complex;membrane-bounded organelle;nucleus;organelle;protein complex;ubiquitin ligase complex	catabolic process;cell cycle;cellular catabolic process;cellular macromolecule catabolic process;cellular macromolecule metabolic process;cellular metabolic process;cellular nitrogen compound metabolic process;cellular process;cellular response to stimulus;cellular response to stress;DNA metabolic process;DNA repair;macromolecule catabolic process;macromolecule metabolic process;metabolic process…	binding;enzyme binding;protein binding;ubiquitin protein ligase binding	Nucleotide excision repair;Ubiquitin mediated proteolysis	Cullin;Cullin protein neddylation domain	+	yes	119658464	63	3	103.98	913	+		+
Q96HS1	ENSG00000176894	PGAM5	Bcl-XL-binding protein v68;Phosphoglycerate mutase family member 5;Serine/threonine-protein phosphatase PGAM5, mitochondrial	NaN	-0.0314487	NaN	-0.127369	NaN	-0.0177383	0.682494	-0.192166	0.724058	-0.443585	0.735726	-0.145365	PGAM5-KEAP1-NRF2 complex	12	cell part;cytoplasmic part;integral to membrane;intracellular membrane-bounded organelle;intracellular organelle;intracellular organelle part;intracellular part;intrinsic to membrane;membrane;membrane part;membrane-bounded organelle;mitochondrial membrane;mitochondrial outer membrane;mitochondrial part;mitochondrion;organelle;organelle membrane;organelle outer membrane;organelle part;outer membra…		catalytic activity;hydrolase activity;hydrolase activity, acting on ester bonds;phosphatase activity;phosphoprotein phosphatase activity;phosphoric ester hydrolase activity		His_Phos_1	+	no	133264192	63	3	32.004	289	+	+	+
O00139	ENSG00000068796	KIF2;KIF2A;KNS2	Kinesin-2;Kinesin-like protein KIF2A	NaN	-0.0434718	1.33111	-0.118659	3.26164	-1.52554	2.36886	-0.341665	2.5758	-0.0892579	1.99896	-0.146375		5	cell part;cytoplasm;cytoplasmic part;cytoskeletal part;cytoskeleton;cytosol;intracellular non-membrane-bounded organelle;intracellular organelle;intracellular organelle part;intracellular part;macromolecular complex;microtubule;microtubule organizing center;non-membrane-bounded organelle;organelle;organelle part;protein complex;spindle;spindle microtubule;spindle pole	anatomical structure development;biological regulation;blood coagulation;cell cycle;cell cycle phase;cell cycle process;cell differentiation;cell division;cellular component organization;cellular component organization at cellular level;cellular component organization or biogenesis;cellular component organization or biogenesis at cellular level;cellular developmental process;cellular process;coag…	adenyl nucleotide binding;adenyl ribonucleotide binding;ATP binding;binding;catalytic activity;hydrolase activity;hydrolase activity, acting on acid anhydrides;hydrolase activity, acting on acid anhydrides, in phosphorus-containing anhydrides;microtubule motor activity;motor activity;nucleoside-triphosphatase activity;nucleotide binding;protein binding;purine nucleotide binding;purine ribonucleos…		Kinesin		no	61601989	63	3	75.042	660	+		+
P52597	ENSG00000169813	HNRNPF;HNRPF	Heterogeneous nuclear ribonucleoprotein F;Heterogeneous nuclear ribonucleoprotein F, N-terminally processed;Nucleolin-like protein mcs94-1	2.86171	0.0320166	1.4726	0.053301	NaN	-3.88425	1.58284	-0.322799	NaN	-0.0592926	1.1078	-0.157442	C complex spliceosome;DCS complex (PTBP1, PTBP2, HNRPH1, HNRPF);HNRPF-HNRPH1 complex	10	catalytic step 2 spliceosome;cell part;cytoplasm;heterogeneous nuclear ribonucleoprotein complex;intracellular membrane-bounded organelle;intracellular non-membrane-bounded organelle;intracellular organelle;intracellular organelle part;intracellular part;macromolecular complex;membrane-bounded organelle;non-membrane-bounded organelle;nuclear part;nucleolus;nucleoplasm;nucleus;organelle;organelle …	biological regulation;cellular macromolecule metabolic process;cellular metabolic process;cellular nitrogen compound metabolic process;cellular process;gene expression;macromolecule metabolic process;metabolic process;mRNA metabolic process;mRNA processing;nitrogen compound metabolic process;nuclear mRNA splicing, via spliceosome;nucleic acid metabolic process;nucleobase, nucleoside, nucleotide a…	binding;nucleic acid binding;nucleotide binding;protein binding;RNA binding;single-stranded RNA binding;TBP-class protein binding;transcription factor binding		RNA recognition motif. (a.k.a. RRM, RBD, or RNP domain);RNPHF zinc finger	+	yes	43881065	63	3	45.671	415	+		+
P11171	ENSG00000159023	E41P;EPB41	4.1R;Band 4.1;EPB4.1;Protein 4.1	NaN	-0.331636	2.98873	-0.140782	3.10425	-0.0905492	2.29953	-1.20693	2.75751	-0.325115	1.91709	-0.158641		1	cell cortex;cell cortex part;cell part;cortical cytoskeleton;cytoplasm;cytoplasmic part;cytoskeletal part;cytoskeleton;extrinsic to membrane;Golgi apparatus;intracellular membrane-bounded organelle;intracellular non-membrane-bounded organelle;intracellular organelle;intracellular organelle part;intracellular part;macromolecular complex;membrane;membrane part;membrane-bounded organelle;non-membran…	actin cytoskeleton organization;actin filament-based process;biological regulation;blood circulation;cellular component organization;cellular component organization at cellular level;cellular component organization or biogenesis;cellular component organization or biogenesis at cellular level;cellular process;circulatory system process;cortical actin cytoskeleton organization;cortical cytoskeleton…	1-phosphatidylinositol binding;actin binding;binding;cytoskeletal protein binding;lipid binding;phosphatidylinositol binding;phospholipid binding;protein binding;spectrin binding;structural constituent of cytoskeleton;structural molecule activity	Tight junction	4.1 protein C-terminal domain (CTD);FA;FERM central domain;FERM C-terminal PH-like domain;FERM N-terminal domain;SAB		yes	29213603	63	3	97.016	864	+	+
Q96CT7	ENSG00000007080	CCDC124	Coiled-coil domain-containing protein 124	NaN	-0.0372322	1.71838	0.0422487	2.06519	-0.114207	3.1038	-0.235295	1.70395	-0.144354	2.68716	-0.172178		19			binding;DNA binding;nucleic acid binding		DUF1014		no	18043824	63	3	25.835	223	+	+	+
P62333	ENSG00000100519	PSMC6;SUG2	26S protease regulatory subunit 10B;26S proteasome AAA-ATPase subunit RPT4;Proteasome 26S subunit ATPase 6;Proteasome subunit p42	6.79899	0.022224	0.621599	-0.0892865	NaN	0.0538386	2.51156	-0.117423	2.28365	0.00884648	1.97668	-0.188978	26S proteasome;PA700 complex;PA700-20S-PA28 complex	14	cell part;cytoplasm;intracellular membrane-bounded organelle;intracellular organelle;intracellular part;macromolecular complex;membrane-bounded organelle;nucleus;organelle;proteasome complex;protein complex	anaphase-promoting complex-dependent proteasomal ubiquitin-dependent protein catabolic process;apoptosis;ATP catabolic process;ATP metabolic process;biological regulation;catabolic process;cell cycle;cell cycle checkpoint;cell cycle phase;cell cycle process;cell death;cellular catabolic process;cellular macromolecule catabolic process;cellular macromolecule metabolic process;cellular metabolic pr…	adenyl nucleotide binding;adenyl ribonucleotide binding;ATP binding;ATPase activity;binding;binding, bridging;catalytic activity;hydrolase activity;hydrolase activity, acting on acid anhydrides;hydrolase activity, acting on acid anhydrides, in phosphorus-containing anhydrides;nucleoside-triphosphatase activity;nucleotide binding;protein binding;protein binding, bridging;purine nucleotide binding;…	Proteasome	AAA	+	no	53173890	63	3	45.796	403	+	+	+
P16150	ENSG00000197471	CD43;SPN	Galactoglycoprotein;Leukocyte sialoglycoprotein;Leukosialin;Sialophorin	NaN	-0.458412	1.00352	-0.224739	0.879436	-0.0710831	3.02481	-1.03184	1.12826	-2.04163	1.89981	-0.197066		16	basement membrane;cell part;cell projection;external side of plasma membrane;extracellular matrix part;extracellular region part;extracellular space;integral to membrane;integral to plasma membrane;intrinsic to membrane;intrinsic to plasma membrane;membrane;membrane part;plasma membrane;plasma membrane part;uropod	biological regulation;blood coagulation;cell migration;cell motility;cell surface receptor linked signaling pathway;cellular component movement;cellular defense response;cellular process;cellular response to stimulus;chemotaxis;coagulation;defense response;defense response to bacterium;establishment or maintenance of cell polarity;hemostasis;immune response;immune system process;induction of apop…	bacterial cell surface binding;binding;cell surface binding;molecular transducer activity;receptor activity;signal transducer activity;transmembrane receptor activity	Cell adhesion molecules (CAMs)			no	29674300	63	3	40.321	400	+	+
Q7Z5R6	ENSG00000077420	APBB1IP;PREL1;RARP1;RIAM	Amyloid beta A4 precursor protein-binding family B member 1-interacting protein;APBB1-interacting protein 1;Proline-rich EVH1 ligand 1;Proline-rich protein 73;Rap1-GTP-interacting adapter molecule;Retinoic acid-responsive proline-rich protein 1	NaN	NaN	2.71342	-0.335712	1.62058	-0.304879	1.53939	-0.792513	1.95756	-0.277048	1.89255	-0.201925	RIAM-profilin complex;RIAM-Rap1-GTP complex;RIAM-Rap1-GTP-profilin complex;RIAM-VASP complex	10	adherens junction;anchoring junction;cell junction;cell part;cell projection;cell-substrate adherens junction;cell-substrate junction;cytoplasm;cytoplasmic part;cytoskeleton;cytosol;focal adhesion;intracellular non-membrane-bounded organelle;intracellular organelle;intracellular part;lamellipodium;membrane;membrane part;non-membrane-bounded organelle;organelle;plasma membrane;plasma membrane part	biological regulation;blood coagulation;cellular process;cellular response to stimulus;coagulation;hemostasis;multicellular organismal process;regulation of biological process;regulation of biological quality;regulation of body fluid levels;regulation of cellular process;response to stimulus;signal transduction			PH;RA	+	no	26726706	63	3	73.182	666	+	+	+
P06239	ENSG00000182866	LCK	Leukocyte C-terminal Src kinase;Lymphocyte cell-specific protein-tyrosine kinase;p56-LCK;Protein YT16;Proto-oncogene Lck;T cell-specific protein-tyrosine kinase;Tyrosine-protein kinase Lck	NaN	-0.0996042	0.869695	-0.0582471	2.46811	-0.534755	1.12084	-0.210346	0.934554	-0.152115	0.635064	-0.206329	CD20-LCK-FYN-p75-80 complex;CD20-LCK-LYN-FYN-p75-80 complex, (Raji human B cell line);CD8A-LCK complex;LCK-SLP76-PLC-gamma-1-LAT complex, pervanadate-activated;Notch1-p56lck-PI3K complex;p56(LCK)-CAML complex	1	cell part;cytoplasm;cytoplasmic membrane-bounded vesicle;cytoplasmic part;cytoplasmic vesicle;cytoskeletal part;cytosol;endocytic vesicle;Golgi apparatus;intracellular membrane-bounded organelle;intracellular organelle;intracellular organelle part;intracellular part;membrane;membrane part;membrane raft;membrane-bounded organelle;membrane-bounded vesicle;microtubule organizing center part;organell…	activation of caspase activity;activation of immune response;aging;anatomical structure development;antigen receptor-mediated signaling pathway;apoptosis;B cell receptor signaling pathway;biological regulation;blood coagulation;calcium ion homeostasis;calcium ion transport;calcium ion transport into cytosol;cation homeostasis;cation transport;cell activation;cell death;cell differentiation;cell m…	adenyl nucleotide binding;adenyl ribonucleotide binding;antigen binding;ATP binding;ATPase binding;binding;catalytic activity;CD4 receptor binding;CD8 receptor binding;enzyme binding;glycoprotein binding;hydrolase activity;hydrolase activity, acting on ester bonds;kinase activity;kinase binding;non-membrane spanning protein tyrosine kinase activity;nucleotide binding;phosphatase activity;phosphat…	Natural killer cell mediated cytotoxicity;Osteoclast differentiation;Primary immunodeficiency;T cell receptor signaling pathway	Pkinase_Tyr;SH2;SH3 domain	+	no	32716840	63	3	58	509	+		+
Q9GZR7	ENSG00000089737	DDX24	ATP-dependent RNA helicase DDX24;DEAD box protein 24	3.2996	-0.0977377	1.69923	0.0204136	1.65718	-2.57777	2.12033	-0.148434	1.5439	-0.139324	2.51654	-0.215309		14	cell part;cytoplasm;intracellular non-membrane-bounded organelle;intracellular organelle;intracellular organelle part;intracellular part;non-membrane-bounded organelle;nuclear part;nucleolus;organelle;organelle part	cellular macromolecule metabolic process;cellular metabolic process;cellular nitrogen compound metabolic process;cellular process;macromolecule metabolic process;metabolic process;nitrogen compound metabolic process;nucleic acid metabolic process;nucleobase, nucleoside, nucleotide and nucleic acid metabolic process;primary metabolic process;RNA metabolic process	adenyl nucleotide binding;adenyl ribonucleotide binding;ATP binding;ATPase activity;ATPase activity, coupled;ATP-dependent helicase activity;ATP-dependent RNA helicase activity;binding;catalytic activity;helicase activity;hydrolase activity;hydrolase activity, acting on acid anhydrides;hydrolase activity, acting on acid anhydrides, in phosphorus-containing anhydrides;nucleic acid binding;nucleosi…		DEAD;Helicase conserved C-terminal domain		no	94517269	63	3	96.331	859	+	+	+
O00232	ENSG00000197170	PSMD12	26S proteasome non-ATPase regulatory subunit 12;26S proteasome regulatory subunit p55;26S proteasome regulatory subunit RPN5	NaN	-0.0510016	NaN	-0.118726	NaN	-4.40718	0.642969	-0.390796	2.43522	-0.0440981	1.20406	-0.216021	PA700 complex;PA700-20S-PA28 complex	17	cell part;intracellular part;macromolecular complex;proteasome complex;proteasome regulatory particle;protein complex	anaphase-promoting complex-dependent proteasomal ubiquitin-dependent protein catabolic process;apoptosis;biological regulation;catabolic process;cell cycle;cell cycle checkpoint;cell cycle phase;cell cycle process;cell death;cellular catabolic process;cellular macromolecule catabolic process;cellular macromolecule metabolic process;cellular metabolic process;cellular nitrogen compound metabolic p…	binding;protein binding	Proteasome	PCI	+	no	65334032	63	3	52.904	456	+	+	+
Q9NZI8	ENSG00000159217	CRDBP;IGF2BP1;VICKZ1;ZBP1	Coding region determinant-binding protein;IGF-II mRNA-binding protein 1;Insulin-like growth factor 2 mRNA-binding protein 1;VICKZ family member 1;Zip code-binding protein 1	10.3583	-0.00889451	1.54534	-0.0598184	NaN	-5.89368	NaN	-0.27692	NaN	0.0148063	0.883699	-0.217166	Nop56p-associated pre-rRNA complex	17	cell part;cell projection;cell projection part;CRD-mediated mRNA stability complex;cytoplasm;cytoplasmic part;cytosol;dendrite;dendritic spine;intracellular membrane-bounded organelle;intracellular non-membrane-bounded organelle;intracellular organelle;intracellular organelle part;intracellular part;lamellipodium;macromolecular complex;membrane;membrane-bounded organelle;neuron projection;neuron …	biological regulation;cellular macromolecule metabolic process;cellular metabolic process;cellular nitrogen compound metabolic process;cellular process;CRD-mediated mRNA stabilization;localization;macromolecule localization;macromolecule metabolic process;metabolic process;mRNA metabolic process;mRNA stabilization;negative regulation of biological process;negative regulation of biosynthetic proce…	binding;mRNA 3'-UTR binding;mRNA 5'-UTR binding;mRNA binding;nucleic acid binding;nucleotide binding;protein binding;RNA binding;translation regulator activity		KH domain;RNA recognition motif. (a.k.a. RRM, RBD, or RNP domain)	+	no	47074774	63	3	63.456	577			+
Q9BVP2	ENSG00000163938	E2IG3;GNL3;NS	E2-induced gene 3 protein;Guanine nucleotide-binding protein-like 3;Novel nucleolar protein 47;Nucleolar GTP-binding protein 3;Nucleostemin	NaN	-0.037817	NaN	0.0567831	NaN	0.0965317	1.20562	0.0163749	1.77161	-0.0598873	2.1275	-0.219143	Nop56p-associated pre-rRNA complex	3	cell part;intracellular;intracellular membrane-bounded organelle;intracellular non-membrane-bounded organelle;intracellular organelle;intracellular organelle part;intracellular part;membrane-bounded organelle;non-membrane-bounded organelle;nuclear part;nucleolus;nucleus;organelle;organelle part	biological regulation;regulation of biological process;regulation of cell proliferation;regulation of cellular process	binding;GTP binding;guanyl nucleotide binding;guanyl ribonucleotide binding;nucleotide binding;protein binding;purine nucleotide binding;purine ribonucleoside triphosphate binding;purine ribonucleotide binding;ribonucleotide binding	Ribosome biogenesis in eukaryotes	GN3L_Grn1;GTPase of unknown function	+	no	52715172	63	3	61.992	549	+	+	+
P56182	ENSG00000160214	D21S2056E;NNP1;NOP52;RRP1;RRP1A	Novel nuclear protein 1;Nucleolar protein Nop52;Ribosomal RNA processing protein 1 homolog A;RRP1-like protein	NaN	-0.117331	NaN	-0.0916111	NaN	NaN	2.82669	-0.352838	2.74849	-0.151311	2.7322	-0.231045		21	cell part;intracellular membrane-bounded organelle;intracellular non-membrane-bounded organelle;intracellular organelle;intracellular organelle part;intracellular part;macromolecular complex;membrane-bounded organelle;non-membrane-bounded organelle;nuclear part;nucleolus;nucleus;organelle;organelle part;preribosome;preribosome, small subunit precursor;ribonucleoprotein complex	cellular macromolecule metabolic process;cellular metabolic process;cellular nitrogen compound metabolic process;cellular process;macromolecule metabolic process;metabolic process;ncRNA metabolic process;ncRNA processing;nitrogen compound metabolic process;nucleic acid metabolic process;nucleobase, nucleoside, nucleotide and nucleic acid metabolic process;primary metabolic process;RNA metabolic p…			Nop52		no	45209394	63	3	52.839	461	+	+	+
P35998	ENSG00000161057	MSS1;PSMC2	26S protease regulatory subunit 7;26S proteasome AAA-ATPase subunit RPT1;Proteasome 26S subunit ATPase 2;Protein MSS1	NaN	-0.000663964	NaN	-0.041778	NaN	-0.421012	1.87971	-0.239227	0.825081	-0.0559553	1.70742	-0.236106	26S proteasome;PA700 complex;PA700-20S-PA28 complex	7	cell part;cytoplasm;cytoplasmic part;intracellular membrane-bounded organelle;intracellular non-membrane-bounded organelle;intracellular organelle;intracellular organelle part;intracellular part;macromolecular complex;membrane-bounded organelle;mitochondrion;non-membrane-bounded organelle;nuclear part;nucleolus;nucleus;organelle;organelle part;proteasome complex;protein complex	anaphase-promoting complex-dependent proteasomal ubiquitin-dependent protein catabolic process;apoptosis;ATP catabolic process;ATP metabolic process;biological regulation;catabolic process;cell cycle;cell cycle checkpoint;cell cycle phase;cell cycle process;cell death;cellular catabolic process;cellular macromolecule catabolic process;cellular macromolecule metabolic process;cellular metabolic pr…	adenyl nucleotide binding;adenyl ribonucleotide binding;ATP binding;ATPase activity;binding;catalytic activity;hydrolase activity;hydrolase activity, acting on acid anhydrides;hydrolase activity, acting on acid anhydrides, in phosphorus-containing anhydrides;nucleoside-triphosphatase activity;nucleotide binding;protein binding;purine nucleotide binding;purine ribonucleoside triphosphate binding;p…	Proteasome	AAA	+	yes	102984701	63	3	48.633	433	+	+	+
P67809	ENSG00000065978	NSEP1;YB1;YBX1	CCAAT-binding transcription factor I subunit A;DNA-binding protein B;Enhancer factor I subunit A;Nuclease-sensitive element-binding protein 1;Y-box transcription factor;Y-box-binding protein 1	0.760382	-0.0019586	NaN	0.0376308	4.64285	0.00854192	1.28049	-0.161577	1.74475	-0.09263	1.28079	-0.243109	12S U11 snRNP;18S U11-U12 snRNP;Nop56p-associated pre-rRNA complex;YBX1-AKT1 complex	1	cell part;CRD-mediated mRNA stability complex;cytoplasm;cytoplasmic part;extracellular region;histone pre-mRNA 3'end processing complex;intracellular membrane-bounded organelle;intracellular non-membrane-bounded organelle;intracellular organelle;intracellular organelle part;intracellular part;macromolecular complex;membrane-bounded organelle;non-membrane-bounded organelle;nuclear part;nucleoplasm…	biological regulation;biosynthetic process;cellular biosynthetic process;cellular macromolecule biosynthetic process;cellular macromolecule metabolic process;cellular metabolic process;cellular nitrogen compound metabolic process;cellular process;chordate embryonic development;CRD-mediated mRNA stabilization;developmental process;embryo development;embryo development ending in birth or egg hatchi…	binding;DNA binding;double-stranded DNA binding;nucleic acid binding;nucleic acid binding transcription factor activity;protein binding;RNA binding;sequence-specific DNA binding transcription factor activity;single-stranded DNA binding;structure-specific DNA binding;transcription regulator activity;transcription repressor activity		'Cold-shock' DNA-binding domain	+	yes	43148098	63	3	35.924	324	+	+	+
Q8NI27	ENSG00000125676	CXorf3;THOC2	hTREX120;THO complex subunit 2	5.49538	0.0359019	NaN	0.0971383	NaN	-2.82091	0.718621	0.0714994	0.73171	-0.0395167	2.7612	-0.245905	Spliceosome;THO complex;TREX complex	X	cell part;intracellular membrane-bounded organelle;intracellular organelle;intracellular organelle part;intracellular part;macromolecular complex;membrane-bounded organelle;nuclear part;nucleus;organelle;organelle part;protein complex;THO complex;THO complex part of transcription export complex;transcription export complex	cellular macromolecule metabolic process;cellular metabolic process;cellular nitrogen compound metabolic process;cellular process;establishment of localization;establishment of localization in cell;establishment of RNA localization;interaction with host;interspecies interaction between organisms;intracellular transport;intronless viral mRNA export from host nucleus;macromolecule metabolic process…	binding;nucleic acid binding;protein binding;RNA binding	RNA transport;Spliceosome	Tho2;Thoc2	+	no	122734412	63	3	182.77	1593	+	+	+
P39880	ENSG00000160967	CUTL1;CUX1	CCAAT displacement protein;Homeobox protein cut-like 1;Homeobox protein cux-1	NaN	-0.220488	NaN	-0.433714	NaN	-1.57188	1.88311	0.075883	1.25676	-1.56325	2.14961	-0.247832		7	cell part;cytoplasm;cytoplasmic part;Golgi apparatus part;Golgi membrane;intracellular membrane-bounded organelle;intracellular non-membrane-bounded organelle;intracellular organelle;intracellular organelle part;intracellular part;membrane;membrane-bounded organelle;non-membrane-bounded organelle;nuclear part;nucleolus;nucleus;organelle;organelle membrane;organelle part	anatomical structure development;auditory receptor cell differentiation;biological regulation;biosynthetic process;cell differentiation;cellular biosynthetic process;cellular developmental process;cellular macromolecule biosynthetic process;cellular macromolecule metabolic process;cellular metabolic process;cellular nitrogen compound metabolic process;cellular process;developmental process;establ…	binding;binding, bridging;chromatin binding;DNA binding;nucleic acid binding;nucleic acid binding transcription factor activity;protein binding;protein binding, bridging;RNA polymerase II transcription factor activity;sequence-specific DNA binding;sequence-specific DNA binding transcription factor activity;transcription regulator activity;transcription repressor activity		CUT;Homeobox		no	101459240	63	3	165.69	1516	+	+	+
Q9BXW9	ENSG00000144554	FACD;FANCD2	Fanconi anemia group D2 protein	NaN	-0.035211	3.79685	-0.00555385	NaN	-4.42096	1.34967	-0.34397	1.59302	-0.331215	1.1512	-0.250706	MDC1-MRN-ATM-FANCD2 complex	3	cell part;intracellular membrane-bounded organelle;intracellular organelle;intracellular organelle part;intracellular part;membrane-bounded organelle;nuclear part;nucleoplasm;nucleus;organelle;organelle part	cell cycle;cellular macromolecule metabolic process;cellular metabolic process;cellular nitrogen compound metabolic process;cellular process;cellular response to stimulus;cellular response to stress;DNA metabolic process;DNA repair;macromolecule metabolic process;metabolic process;nitrogen compound metabolic process;nucleic acid metabolic process;nucleobase, nucleoside, nucleotide and nucleic aci…	binding;protein binding			+	no	10068098	63	3	166.46	1471	+		+
Q9Y5S9	ENSG00000131795	HSPC114;MDS014;RBM8;RBM8A	Binder of OVCA1-1;Ribonucleoprotein RBM8A;RNA-binding motif protein 8A;RNA-binding protein 8A;RNA-binding protein Y14	2.15187	0.00058025	0.809524	-0.0678911	NaN	0.138683	3.93403	-0.0556581	1.33312	-0.0410005	1.75178	-0.270293	C complex spliceosome;Exon junction complex;Exon junction complex (EIF4A3-MLN51-MAGOH-Y14);Exon junction complex (EIF4A3-MLN51-MAGOH-Y14), RNA-protein complex;Exon junction complex (EIF4A3-MLN51-UPF3B-MAGOH-Y14);Exon junction complex (F4A3-MLN51-UPF3B-MAGOH-Y14-PYM);Exon junction complex, EIF4A3-MLN51-MAGOH-Y14 (RNA-protein complex);IPO13-RBM8A-MAGOH complex;Postsplicing complex;Spliceosome;Splic…	1	catalytic step 2 spliceosome;cell part;cytoplasm;cytoplasmic part;cytosol;exon-exon junction complex;intracellular membrane-bounded organelle;intracellular non-membrane-bounded organelle;intracellular organelle;intracellular organelle part;intracellular part;macromolecular complex;membrane-bounded organelle;non-membrane-bounded organelle;nuclear body;nuclear part;nuclear speck;nucleolus;nucleopla…	biological regulation;biosynthetic process;catabolic process;cellular biosynthetic process;cellular catabolic process;cellular macromolecule biosynthetic process;cellular macromolecule catabolic process;cellular macromolecule metabolic process;cellular metabolic process;cellular nitrogen compound metabolic process;cellular process;establishment of localization;establishment of localization in cel…	binding;mRNA binding;nucleic acid binding;nucleotide binding;protein binding;RNA binding	mRNA surveillance pathway;RNA transport;Spliceosome	RNA recognition motif. (a.k.a. RRM, RBD, or RNP domain)	+	no	145507598	63	3	19.889	174	+	+	+
Q14444	ENSG00000135387	CAPRIN1;GPIAP1;GPIP137;M11S1;RNG105	Caprin-1;Cell cycle-associated protein 1;Cytoplasmic activation- and proliferation-associated protein 1;GPI-anchored membrane protein 1;GPI-anchored protein p137;Membrane component chromosome 11 surface marker 1;RNA granule protein 105	NaN	-0.0500417	NaN	-0.0101171	0.587557	-0.15139	0.944547	-0.0806889	1.14274	-0.232253	1.08943	-0.271906	CF IIAm complex (Cleavage factor IIAm complex)	11	cell part;cell projection;cytoplasm;cytoplasmic mRNA processing body;cytoplasmic part;cytosol;dendrite;integral to membrane;integral to plasma membrane;intracellular non-membrane-bounded organelle;intracellular organelle;intracellular part;intrinsic to membrane;intrinsic to plasma membrane;macromolecular complex;membrane part;neuron projection;non-membrane-bounded organelle;organelle;plasma membr…	biological regulation;cell differentiation;cellular developmental process;cellular process;developmental process;negative regulation of biological process;negative regulation of biosynthetic process;negative regulation of cellular biosynthetic process;negative regulation of cellular macromolecule biosynthetic process;negative regulation of cellular metabolic process;negative regulation of cellula…	binding;nucleic acid binding;protein binding;RNA binding		Caprin-1_C	+	no	34073230	63	3	78.365	709	+	+	+
Q969G3	ENSG00000073584	BAF57;SMARCE1	BRG1-associated factor 57;SWI/SNF-related matrix-associated actin-dependent regulator of chromatin subfamily E member 1	NaN	0.0268045	NaN	-0.0848513	2.38728	-1.43995	1.1061	-0.0955706	1.20666	-0.0453032	1.74519	-0.273013	BAF complex;BRG1-associated complex;Brg1-associated complex I;BRG1-SIN3A complex;BRG1-SIN3A-HDAC containing SWI-SNF remodeling complex I;Brm-associated complex;BRM-associated complex;BRM-SIN3A complex;BRM-SIN3A-HDAC complex;EBAFa complex;EBAFb complex;LARC complex (LCR-associated remodeling complex);NUMAC complex (nucleosomal methylation activator complex);PBAF complex (Polybromo- and BAF contain…	17	cell part;chromatin remodeling complex;chromosome;intracellular membrane-bounded organelle;intracellular non-membrane-bounded organelle;intracellular organelle;intracellular organelle part;intracellular part;macromolecular complex;membrane-bounded organelle;nBAF complex;non-membrane-bounded organelle;npBAF complex;nuclear chromosome;nuclear part;nucleolus;nucleoplasm part;nucleus;organelle;organe…	anatomical structure development;biological regulation;cellular component disassembly;cellular component disassembly at cellular level;cellular component organization;cellular component organization at cellular level;cellular component organization or biogenesis;cellular component organization or biogenesis at cellular level;cellular macromolecular complex disassembly;cellular macromolecular comp…	acetyltransferase activity;acyltransferase activity;binding;catalytic activity;chromatin binding;DNA binding;N-acetyltransferase activity;N-acyltransferase activity;nucleic acid binding;protein binding;protein binding transcription factor activity;protein N-terminus binding;transcription coactivator activity;transcription cofactor activity;transcription factor binding transcription factor activit…		HMG (high mobility group) box	+	no	38781214	63	3	46.649	411	+	+	+
B2R9S4			cDNA, FLJ94534, highly similar to Homo sapiens capping protein (actin filament), gelsolin-like(CAPG), mRNA	NaN	0.0496106	NaN	-0.081874	1.00984	0.0377519	2.02639	-0.255237	2.12849	-0.340275	1.89597	-0.290493			cell part;cytoplasm;intracellular membrane-bounded organelle;intracellular non-membrane-bounded organelle;intracellular organelle;intracellular organelle part;intracellular part;membrane;membrane-bounded organelle;non-membrane-bounded organelle;nuclear membrane;nuclear part;nucleolus;nucleus;organelle;organelle membrane;organelle part		actin binding;binding;cytoskeletal protein binding;protein binding		Gelsolin		no	NaN	63	3	38.498	348	+	+	+
P62195	ENSG00000087191	PSMC5;SUG1	26S protease regulatory subunit 8;26S proteasome AAA-ATPase subunit RPT6;p45/SUG;Proteasome 26S subunit ATPase 5;Proteasome subunit p45;Thyroid hormone receptor-interacting protein 1	NaN	0.0342333	0.680337	-0.0225095	0.638031	-2.85489	1.76512	-0.312739	1.73161	-0.213056	1.92366	-0.293644	26S proteasome;PA700 complex;PA700-20S-PA28 complex	17	cell part;cytoplasm;intracellular membrane-bounded organelle;intracellular non-membrane-bounded organelle;intracellular organelle;intracellular organelle part;intracellular part;macromolecular complex;membrane-bounded organelle;non-membrane-bounded organelle;nuclear part;nucleolus;nucleus;organelle;organelle part;proteasome complex;protein complex	anaphase-promoting complex-dependent proteasomal ubiquitin-dependent protein catabolic process;apoptosis;ATP catabolic process;ATP metabolic process;biological regulation;biosynthetic process;catabolic process;cell cycle;cell cycle checkpoint;cell cycle phase;cell cycle process;cell death;cellular biosynthetic process;cellular catabolic process;cellular macromolecule biosynthetic process;cellular…	adenyl nucleotide binding;adenyl ribonucleotide binding;ATP binding;ATPase activity;binding;catalytic activity;G-protein-coupled receptor binding;hormone receptor binding;hydrolase activity;hydrolase activity, acting on acid anhydrides;hydrolase activity, acting on acid anhydrides, in phosphorus-containing anhydrides;nucleoside-triphosphatase activity;nucleotide binding;peptide hormone receptor b…	Proteasome	AAA	+	no	61904810	63	3	45.626	406	+	+	+
Q8WXX5	ENSG00000213551	DNAJC9	DnaJ homolog subfamily C member 9;DnaJ protein SB73	3.6639	-0.0121172	2.29492	-0.0630898	NaN	NaN	3.5584	-0.339375	2.54434	-0.234175	2.69543	-0.295752		10		cellular macromolecule metabolic process;cellular metabolic process;cellular process;cellular protein metabolic process;macromolecule metabolic process;metabolic process;primary metabolic process;protein folding;protein metabolic process	binding;heat shock protein binding;protein binding;unfolded protein binding		DnaJ		no	74943120	63	3	29.909	260	+	+	+
A2A284	ENSG00000124181	hCG_2018597;PLCG1;RP3-511B24.2-013	Phospholipase C, gamma 1;Phospholipase C, gamma 1, isoform CRA_b	0.895449	-0.0262847	0.870332	0.0942606	NaN	-2.36016	1.86824	-0.348173	NaN	-0.252192	1.64904	-0.2981		20	cell part;cell projection;neuron projection	activation of immune response;antigen receptor-mediated signaling pathway;biological regulation;biosynthetic process;calcium ion transport;catabolic process;cation transport;cell surface receptor linked signaling pathway;cellular catabolic process;cellular lipid catabolic process;cellular lipid metabolic process;cellular metabolic process;cellular process;cellular response to stimulus;chordate em…	binding;calcium ion binding;catalytic activity;cation binding;glutamate receptor binding;hydrolase activity;hydrolase activity, acting on ester bonds;insulin receptor binding;ion binding;lipase activity;metal ion binding;molecular transducer activity;phosphatidylinositol phospholipase C activity;phospholipase activity;phospholipase C activity;phosphoprotein binding;phosphoric diester hydrolase ac…	Calcium signaling pathway;Epithelial cell signaling in Helicobacter pylori infection;ErbB signaling pathway;Fc epsilon RI signaling pathway;Fc gamma R-mediated phagocytosis;Glioma;Inositol phosphate metabolism;Leukocyte transendothelial migration;Natural killer cell mediated cytotoxicity;Neurotrophin signaling pathway;Non-small cell lung cancer;Pathways in cancer;Phosphatidylinositol signaling sy…	C2;efhand_like;PH;Phosphatidylinositol-specific phospholipase C, X domain;Phosphatidylinositol-specific phospholipase C, Y domain;SH2;SH3 domain		no	39765600	63	3	148.66	1291	+		+
B0I1T2	ENSG00000136286	HA2;MYO1G	Minor histocompatibility antigen HA-2;Myosin-Ig	NaN	-0.0574268	NaN	0.00027532	1.31572	-0.0145302	1.12588	-0.28941	0.597553	-0.273164	0.717277	-0.308543		7	cell part;cytoskeletal part;intracellular organelle part;intracellular part;macromolecular complex;membrane;myosin complex;organelle part;plasma membrane;protein complex		actin binding;adenyl nucleotide binding;adenyl ribonucleotide binding;ATP binding;binding;calmodulin binding;catalytic activity;cytoskeletal protein binding;hydrolase activity;hydrolase activity, acting on acid anhydrides;hydrolase activity, acting on acid anhydrides, in phosphorus-containing anhydrides;motor activity;nucleoside-triphosphatase activity;nucleotide binding;protein binding;purine nu…		Myosin head (motor domain);Myosin tail		no	45002261	63	3	116.44	1018	+		+
Q6P1J9	ENSG00000134371	C1orf28;CDC73;HRPT2	Cell division cycle protein 73 homolog;Hyperparathyroidism 2 protein;Parafibromin	2.56013	-0.0495967	1.23303	-0.0798298	NaN	0.038114	3.02367	-0.314742	2.67582	-0.267705	1.75928	-0.322082	Paf complex	1	Cdc73-Paf1 complex;cell part;intracellular membrane-bounded organelle;intracellular organelle;intracellular organelle part;intracellular part;macromolecular complex;membrane-bounded organelle;nuclear part;nucleoplasm part;nucleus;organelle;organelle part;protein complex;transcription elongation factor complex	biosynthetic process;cell cycle;cellular biosynthetic process;cellular component organization;cellular component organization at cellular level;cellular component organization or biogenesis;cellular component organization or biogenesis at cellular level;cellular macromolecule biosynthetic process;cellular macromolecule metabolic process;cellular metabolic process;cellular nitrogen compound metabo…	binding;protein binding		CDC73	+	yes	193091147	63	3	60.576	531	+	+
P26358	ENSG00000130816	AIM;CXXC9;DNMT;DNMT1	CXXC-type zinc finger protein 9;DNA (cytosine-5)-methyltransferase 1;DNA methyltransferase HsaI;MCMT	0.845284	-0.0437582	NaN	-0.448901	1.59755	0.0977939	NaN	-0.423546	1.76103	-0.343343	1.80907	-0.326147	DAXX-DNMT1-DMAP1 complex;DNMT1-G9a complex;DNMT1-G9a-PCNA complex;DNMT1-RB1-HDAC1-E2F1 complex;pRb2-p130-multimolecular complex (DNMT1, E2F4, SuV39H1, HDAC1, RBL2);pRb2-p130-multimolecular complex (DNMT1, E2F5, SuV39H1, HDAC1, RBL2);RGS6-DNMT1-DMAP1 complex;TIP5-DNMT-HDAC1 complex	19	cell part;centromeric heterochromatin;chromatin;chromosomal part;heterochromatin;intracellular membrane-bounded organelle;intracellular organelle;intracellular organelle part;intracellular part;membrane-bounded organelle;nucleus;organelle;organelle part;replication fork	biological regulation;biosynthetic process;C-5 methylation of cytosine;cellular biosynthetic process;cellular component organization;cellular component organization at cellular level;cellular component organization or biogenesis;cellular component organization or biogenesis at cellular level;cellular macromolecule biosynthetic process;cellular macromolecule metabolic process;cellular metabolic pr…	binding;catalytic activity;cation binding;DNA (cytosine-5-)-methyltransferase activity;DNA binding;DNA-methyltransferase activity;ion binding;metal ion binding;methyltransferase activity;nucleic acid binding;protein binding;S-adenosylmethionine-dependent methyltransferase activity;transcription factor binding;transcription regulator activity;transcription repressor activity;transferase activity;t…	Cysteine and methionine metabolism	BAH;C-5 cytosine-specific DNA methylase;CXXC zinc finger domain;Cytosine specific DNA methyltransferase replication foci domain;DMAP_binding	+	no	10244023	63	3	187.19	1655		+	+
Q00839	ENSG00000153187	HNRNPU;HNRPU;SAFA;U21.1	Heterogeneous nuclear ribonucleoprotein U;p120;pp120;Scaffold attachment factor A	3.32052	-0.30524	1.58964	-0.220594	0.68111	-0.19076	1.99112	-1.25766	2.5546	-0.959725	NaN	-0.327077	Actin-ribonucleoprotein complex (POLR2A, GTF2F1, HNRNPU);C complex spliceosome;DGCR8 multiprotein complex;Emerin complex 24;Emerin complex 52;GR-hnRNP U complex;Large Drosha complex;Nop56p-associated pre-rRNA complex;SNW1 complex	1	catalytic step 2 spliceosome;cell part;cell surface;CRD-mediated mRNA stability complex;cytoplasm;cytoplasmic part;heterogeneous nuclear ribonucleoprotein complex;intracellular membrane-bounded organelle;intracellular organelle;intracellular organelle part;intracellular part;macromolecular complex;membrane-bounded organelle;nuclear part;nucleoplasm;nucleus;organelle;organelle part;protein complex…	biological regulation;cell killing;cellular macromolecule metabolic process;cellular metabolic process;cellular nitrogen compound metabolic process;cellular process;CRD-mediated mRNA stabilization;gene expression;macromolecule metabolic process;metabolic process;mRNA metabolic process;mRNA processing;mRNA stabilization;nitrogen compound metabolic process;nuclear mRNA splicing, via spliceosome;nuc…	adenyl nucleotide binding;adenyl ribonucleotide binding;ATP binding;binding;DNA binding;nucleic acid binding;nucleotide binding;protein binding;purine nucleotide binding;purine ribonucleoside triphosphate binding;purine ribonucleotide binding;ribonucleotide binding;RNA binding	Spliceosome	SAP;SPRY;Zeta toxin	+	yes	245014468	63	3	90.583	825	+
Q6PD62	ENSG00000198730	CTR9;KIAA0155;SH2BP1	RNA polymerase-associated protein CTR9 homolog;SH2 domain-binding protein 1	NaN	NaN	6.46715	-0.192152	3.3089	-3.78258	1.60517	-0.599342	2.18397	-0.340814	2.36612	-0.341244	Paf complex	11	Cdc73-Paf1 complex;cell part;intracellular membrane-bounded organelle;intracellular organelle;intracellular organelle part;intracellular part;macromolecular complex;membrane-bounded organelle;nuclear body;nuclear part;nuclear speck;nucleoplasm part;nucleus;organelle;organelle part;protein complex;transcription elongation factor complex	cellular component organization;cellular component organization at cellular level;cellular component organization or biogenesis;cellular component organization or biogenesis at cellular level;cellular macromolecule metabolic process;cellular metabolic process;cellular process;cellular protein metabolic process;chromatin modification;chromatin organization;chromosome organization;covalent chromati…	binding;protein binding;protein domain specific binding;SH2 domain binding		Tetratricopeptide repeat	+	yes	10772534	63	3	133.5	1173	+	+	+
Q9NYB0	ENSG00000166848	DRIP5;PP8000;RAP1;TERF2IP	Dopamine receptor-interacting protein 5;Repressor/activator protein 1 homolog;Telomeric repeat-binding factor 2-interacting protein 1	NaN	-0.0732121	NaN	0.0500607	1.27679	-3.16786	2.15863	-0.34951	1.98734	-0.294015	2.1866	-0.358236	Rap1 complex;Telosome complex;TERF2-RAP1 complex;TRF1-TIN2 complex;TRF2-Rap1 complex II;TRF2-Rap1 complex III;TRF-Rap1 complex I, 2MD	16	cell part;chromosomal part;chromosome;chromosome, telomeric region;cytoplasm;intracellular membrane-bounded organelle;intracellular non-membrane-bounded organelle;intracellular organelle;intracellular organelle part;intracellular part;macromolecular complex;membrane-bounded organelle;Mre11 complex;non-membrane-bounded organelle;nuclear chromosome;nuclear chromosome part;nuclear chromosome, telome…	anatomical structure homeostasis;biological regulation;biosynthetic process;cellular biosynthetic process;cellular component organization;cellular component organization at cellular level;cellular component organization or biogenesis;cellular component organization or biogenesis at cellular level;cellular localization;cellular macromolecule biosynthetic process;cellular macromolecule localization…	binding;DNA binding;nucleic acid binding;protein binding;sequence-specific DNA binding;telomeric DNA binding		Myb_DNA-bind_2	+	no	75681635	63	3	44.259	399	+	+	+
P62191	ENSG00000100764	PSMC1	26S protease regulatory subunit 4;26S proteasome AAA-ATPase subunit RPT2;Proteasome 26S subunit ATPase 1	NaN	-0.0254287	NaN	-0.0217509	NaN	-0.0290139	2.37173	-0.224384	2.37585	-0.14926	2.10079	-0.364374	26S proteasome;PA700 complex;PA700-20S-PA28 complex	14	cell part;cytoplasm;intracellular membrane-bounded organelle;intracellular non-membrane-bounded organelle;intracellular organelle;intracellular organelle part;intracellular part;macromolecular complex;membrane-bounded organelle;non-membrane-bounded organelle;nuclear part;nucleolus;nucleus;organelle;organelle part;proteasome complex;protein complex	anaphase-promoting complex-dependent proteasomal ubiquitin-dependent protein catabolic process;apoptosis;ATP catabolic process;ATP metabolic process;biological regulation;catabolic process;cell cycle;cell cycle checkpoint;cell cycle phase;cell cycle process;cell death;cellular catabolic process;cellular macromolecule catabolic process;cellular macromolecule metabolic process;cellular metabolic pr…	adenyl nucleotide binding;adenyl ribonucleotide binding;ATP binding;ATPase activity;binding;catalytic activity;hydrolase activity;hydrolase activity, acting on acid anhydrides;hydrolase activity, acting on acid anhydrides, in phosphorus-containing anhydrides;nucleoside-triphosphatase activity;nucleotide binding;protein binding;purine nucleotide binding;purine ribonucleoside triphosphate binding;p…	Proteasome	AAA	+	no	90722894	63	3	49.184	440	+	+	+
Q9NZT2	ENSG00000060491	OGFR	Opioid growth factor receptor;Protein 7-60;Zeta-type opioid receptor	NaN	-0.106985	NaN	-0.0858656	4.93362	-1.88294	2.55504	-0.394336	2.67216	-0.680975	2.17323	-0.374818		20	cell part;cytoplasm;intracellular membrane-bounded organelle;intracellular organelle;intracellular part;membrane;membrane-bounded organelle;nucleus;organelle	biological regulation;cell surface receptor linked signaling pathway;cellular process;cellular response to stimulus;G-protein coupled receptor protein signaling pathway;opioid receptor signaling pathway;regulation of biological process;regulation of cell growth;regulation of cellular component organization;regulation of cellular process;regulation of growth;response to stimulus;signal transduction	binding;G-protein coupled receptor activity;molecular transducer activity;opioid receptor activity;peptide binding;peptide receptor activity;peptide receptor activity, G-protein coupled;receptor activity;signal transducer activity;transmembrane receptor activity		OGFr_III;OGFr_N		no	61436187	63	3	73.324	677	+	+	+
Q6PL18	ENSG00000156802	ATAD2;L16;PRO2000	AAA nuclear coregulator cancer-associated protein;ATPase family AAA domain-containing protein 2	5.12819	-0.0433019	1.99556	0.0191241	NaN	-5.9467	1.64837	-0.427381	1.46628	-0.237111	1.11822	-0.378376		8	cell part;cytoplasm;cytoplasmic part;intracellular membrane-bounded organelle;intracellular non-membrane-bounded organelle;intracellular organelle;intracellular organelle part;intracellular part;membrane-bounded organelle;mitochondrion;non-membrane-bounded organelle;nuclear part;nucleolus;nucleus;organelle;organelle part	ATP catabolic process;ATP metabolic process;biological regulation;biosynthetic process;catabolic process;cellular biosynthetic process;cellular catabolic process;cellular macromolecule biosynthetic process;cellular macromolecule metabolic process;cellular metabolic process;cellular nitrogen compound catabolic process;cellular nitrogen compound metabolic process;cellular process;heterocycle catabo…	adenyl nucleotide binding;adenyl ribonucleotide binding;ATP binding;ATPase activity;binding;catalytic activity;hydrolase activity;hydrolase activity, acting on acid anhydrides;hydrolase activity, acting on acid anhydrides, in phosphorus-containing anhydrides;nucleoside-triphosphatase activity;nucleotide binding;purine nucleotide binding;purine ribonucleoside triphosphate binding;purine ribonucleo…		AAA;Bromodomain		no	124332090	63	3	158.55	1390	+	+	+
Q969T9	ENSG00000132471	WBP2	WW domain-binding protein 2	NaN	-0.162795	1.88625	0.0341769	NaN	0.065984	2.97937	-0.250507	2.66544	-0.333853	2.76193	-0.38243		17					GRAM;WWbp		no	73841780	63	3	28.087	261	+	+	+
A6ZJA4	ENSG00000100425	BRD1;BRL;BRPF2	BR140-like protein;Bromodomain and PHD finger-containing protein 2;Bromodomain-containing protein 1	NaN	0.0332406	2.47538	-0.0140185	3.77326	0.0120031	1.48853	-0.222206	1.79747	-0.307223	1.30352	-0.38309		22	cell part;H3 histone acetyltransferase complex;histone acetyltransferase complex;intracellular membrane-bounded organelle;intracellular organelle;intracellular organelle part;intracellular part;macromolecular complex;membrane-bounded organelle;MOZ-MORF histone acetyltransferase complex;nuclear part;nucleoplasm part;nucleus;organelle;organelle part;protein complex	cellular component organization;cellular component organization at cellular level;cellular component organization or biogenesis;cellular component organization or biogenesis at cellular level;cellular macromolecule metabolic process;cellular metabolic process;cellular process;cellular protein metabolic process;chromatin modification;chromatin organization;chromosome organization;covalent chromati…	binding;cation binding;ion binding;metal ion binding;transition metal ion binding;zinc ion binding		Bromodomain;Enhancer of polycomb-like;PWWP		no	50166931	63	3	133.24	1189	+		+
Q14919	ENSG00000175550	DRAP1	Dr1-associated corepressor;Dr1-associated protein 1;Negative co-factor 2-alpha	3.00185	-0.0595327	2.13011	-0.097115	0.768078	0.0720556	2.99172	-0.970942	2.85435	-0.409172	2.73502	-0.387928	RNA polymerase II complex, chromatin structure modifying	11	cell part;intracellular;intracellular membrane-bounded organelle;intracellular organelle;intracellular part;membrane-bounded organelle;nucleus;organelle	biological regulation;biosynthetic process;cellular biosynthetic process;cellular macromolecule biosynthetic process;cellular macromolecule metabolic process;cellular metabolic process;cellular nitrogen compound metabolic process;cellular process;macromolecule biosynthetic process;macromolecule metabolic process;metabolic process;negative regulation of biological process;negative regulation of bi…	binding;DNA binding;nucleic acid binding;nucleic acid binding transcription factor activity;protein binding transcription factor activity;sequence-specific DNA binding;sequence-specific DNA binding transcription factor activity;transcription cofactor activity;transcription corepressor activity;transcription factor binding transcription factor activity		CBFD_NFYB_HMF	+	no	65686728	63	3	23.205	212	+	+	+
O15511	ENSG00000162704	ARC16;ARPC5	Actin-related protein 2/3 complex subunit 5;Arp2/3 complex 16 kDa subunit	2.94964	-0.129376	1.341	-0.0994011	NaN	0.0370083	2.62065	-0.392204	2.17015	-0.378824	2.73157	-0.408014	Arp2-3 protein complex	1	actin cytoskeleton;Arp2-3 protein complex;cell part;cell projection;cytoplasm;cytoskeletal part;cytoskeleton;intracellular non-membrane-bounded organelle;intracellular organelle;intracellular organelle part;intracellular part;macromolecular complex;non-membrane-bounded organelle;organelle;organelle part;protein complex	actin cytoskeleton organization;actin filament-based process;biological regulation;cellular component movement;cellular component organization;cellular component organization at cellular level;cellular component organization or biogenesis;cellular component organization or biogenesis at cellular level;cellular process;cytoskeleton organization;organelle organization;regulation of actin cytoskelet…	actin binding;binding;cytoskeletal protein binding;protein binding;structural constituent of cytoskeleton;structural molecule activity	Bacterial invasion of epithelial cells;Fc gamma R-mediated phagocytosis;Pathogenic Escherichia coli infection;Regulation of actin cytoskeleton;Shigellosis	ARP2/3 complex 16 kDa subunit (p16-Arc)	+	no	183592401	63	3	16.32	151		+	+
P49902	ENSG00000076685	NT5B;NT5C2;NT5CP;PNT5	Cytosolic 5'-nucleotidase II;Cytosolic purine 5'-nucleotidase	1.08583	-0.132722	NaN	0.00713285	NaN	-1.19241	2.88596	-0.177744	2.74639	-0.44423	2.85469	-0.423237		10	cell part;cytoplasm;cytoplasmic part;cytosol;intracellular part	biosynthetic process;catabolic process;cellular aromatic compound metabolic process;cellular biosynthetic process;cellular catabolic process;cellular metabolic process;cellular nitrogen compound biosynthetic process;cellular nitrogen compound catabolic process;cellular nitrogen compound metabolic process;cellular process;guanine biosynthetic process;guanine metabolic process;heterocycle catabolic…	5'-nucleotidase activity;binding;catalytic activity;cation binding;hydrolase activity;hydrolase activity, acting on ester bonds;ion binding;metal ion binding;nucleotidase activity;nucleotide binding;phosphatase activity;phosphoric ester hydrolase activity;protein binding	Nicotinate and nicotinamide metabolism;Purine metabolism;Pyrimidine metabolism	5' nucleotidase family		no	104845940	63	3	64.969	561	+	+	+
Q8NE71	ENSG00000204574;ENSG00000206490;ENSG00000225989;ENSG00000231129;ENSG00000232169;ENSG00000236149;ENSG00000236342	ABC50;ABCF1	ATP-binding cassette 50;ATP-binding cassette sub-family F member 1;TNF-alpha-stimulated ABC protein	NaN	-0.0709014	1.26122	0.0317747	0.922867	-0.77689	1.41556	-0.272421	2.58194	-0.249756	2.03726	-0.431069		6;HSCHR6_MHC_COX;HSCHR6_MHC_DBB;HSCHR6_MHC_MANN;HSCHR6_MHC_MCF;HSCHR6_MHC_QBL;HSCHR6_MHC_SSTO	cell part;cytoplasm;cytoplasmic part;envelope;intracellular membrane-bounded organelle;intracellular non-membrane-bounded organelle;intracellular organelle;intracellular organelle part;intracellular part;macromolecular complex;membrane-bounded organelle;non-membrane-bounded organelle;nuclear envelope;nuclear part;nucleoplasm;nucleus;organelle;organelle envelope;organelle part;polysomal ribosome;r…	ATP catabolic process;ATP metabolic process;biological regulation;biosynthetic process;catabolic process;cellular biosynthetic process;cellular catabolic process;cellular component biogenesis;cellular component biogenesis at cellular level;cellular component organization or biogenesis;cellular component organization or biogenesis at cellular level;cellular macromolecule biosynthetic process;cellu…	adenyl nucleotide binding;adenyl ribonucleotide binding;ATP binding;ATPase activity;binding;catalytic activity;hydrolase activity;hydrolase activity, acting on acid anhydrides;hydrolase activity, acting on acid anhydrides, in phosphorus-containing anhydrides;nucleic acid binding;nucleoside-triphosphatase activity;nucleotide binding;protein binding;purine nucleotide binding;purine ribonucleoside t…		ABC transporter;ABC transporter		no	NaN	63	3	95.925	845	+	+	+
P52292	ENSG00000182481	KPNA2;RCH1;SRP1	Importin subunit alpha-2;Karyopherin subunit alpha-2;RAG cohort protein 1;SRP1-alpha	0.666116	-0.1898	0.975141	-0.0531891	1.66521	0.0650978	2.58551	-0.217571	1.19852	-0.601557	2.56583	-0.439892	TNF-alpha-NF-kappa B signaling complex 5	17	cell part;cytoplasm;intracellular membrane-bounded organelle;intracellular organelle;intracellular organelle part;intracellular part;macromolecular complex;membrane part;membrane-bounded organelle;nuclear part;nuclear pore;nucleoplasm;nucleus;organelle;organelle part;pore complex;protein complex	biological regulation;cell cycle phase;cell cycle process;cellular macromolecule metabolic process;cellular metabolic process;cellular nitrogen compound metabolic process;cellular process;DNA metabolic process;establishment of localization;establishment of localization in cell;establishment of protein localization;G2 phase;G2 phase of mitotic cell cycle;interspecies interaction between organisms;…	binding;enzyme binding;histone deacetylase binding;nuclear localization sequence binding;peptide binding;protein binding;protein transporter activity;signal sequence binding;substrate-specific transporter activity;transporter activity		Arm;IBB	+	no	66031848	63	3	57.861	529		+	+
O95218	ENSG00000132485	ZIS;ZNF265;ZRANB2	Zinc finger protein 265;Zinc finger Ran-binding domain-containing protein 2;Zinc finger, splicing	NaN	-0.0469502	1.46829	-0.0311617	1.06261	0.0443568	2.23724	-0.270643	2.12338	-0.00105528	2.21794	-0.443921	Emerin complex 25	1	cell part;intracellular;intracellular membrane-bounded organelle;intracellular organelle;intracellular part;membrane-bounded organelle;nucleus;organelle	biosynthetic process;cellular biosynthetic process;cellular macromolecule biosynthetic process;cellular macromolecule metabolic process;cellular metabolic process;cellular nitrogen compound metabolic process;cellular process;macromolecule biosynthetic process;macromolecule metabolic process;metabolic process;mRNA metabolic process;mRNA processing;nitrogen compound metabolic process;nucleic acid m…	binding;cation binding;ion binding;metal ion binding;nucleic acid binding;nucleic acid binding transcription factor activity;protein binding;RNA binding;sequence-specific DNA binding transcription factor activity;transition metal ion binding;zinc ion binding		zf-RanBP	+	yes	71528974	63	3	37.404	330	+	+	+
Q06265	ENSG00000123737	EXOSC9;PMSCL1	Autoantigen PM/Scl 1;Exosome complex component RRP45;Exosome component 9;P75 polymyositis-scleroderma overlap syndrome-associated autoantigen;Polymyositis/scleroderma autoantigen 1;Polymyositis/scleroderma autoantigen 75 kDa	NaN	-0.13682	NaN	-0.156682	1.358	0.057252	3.61272	-0.281772	2.61208	-0.185683	2.87797	-0.445688	Exosome	4	cell part;cytoplasm;cytoplasmic part;cytosol;exosome (RNase complex);intracellular membrane-bounded organelle;intracellular non-membrane-bounded organelle;intracellular organelle;intracellular organelle part;intracellular part;macromolecular complex;membrane-bounded organelle;non-membrane-bounded organelle;nuclear exosome (RNase complex);nuclear part;nucleolus;nucleus;organelle;organelle part;pro…	biological regulation;catabolic process;cellular catabolic process;cellular macromolecule catabolic process;cellular macromolecule metabolic process;cellular metabolic process;cellular nitrogen compound metabolic process;cellular process;exonucleolytic nuclear-transcribed mRNA catabolic process involved in deadenylation-dependent decay;immune response;immune system process;macromolecule catabolic…	3'-5' exonuclease activity;3'-5'-exoribonuclease activity;AU-rich element binding;binding;catalytic activity;exonuclease activity;exonuclease activity, active with either ribo- or deoxyribonucleic acids and producing 5'-phosphomonoesters;exoribonuclease activity;exoribonuclease activity, producing 5'-phosphomonoesters;hydrolase activity;hydrolase activity, acting on ester bonds;nuclease activity;…	RNA degradation	3' exoribonuclease family, domain 1;3' exoribonuclease family, domain 2	+	no	122722472	63	3	50.803	456	+	+	+
Q13561	ENSG00000175203	DCTN2;DCTN50	50 kDa dynein-associated polypeptide;Dynactin complex 50 kDa subunit;Dynactin subunit 2;p50 dynamitin	NaN	-0.119954	NaN	-0.144439	NaN	-0.638366	2.65429	-0.318885	2.48804	-0.321403	2.45806	-0.462681	Dynactin complex (DCTN1, DCTN2, DCTN3, DCTN4, DCTN6, CAPZA1, CAPZB, ACTR1A)	12	cell part;cell projection part;centrosome;chromosomal part;cytoplasm;cytoplasmic part;cytoskeletal part;cytoskeleton;cytosol;dynactin complex;dynein complex;growth cone;intracellular non-membrane-bounded organelle;intracellular organelle;intracellular organelle part;intracellular part;kinetochore;macromolecular complex;membrane;microtubule;microtubule associated complex;microtubule organizing cen…	cell cycle;cell cycle phase;cell cycle process;cell proliferation;cellular component organization;cellular component organization at cellular level;cellular component organization or biogenesis;cellular component organization or biogenesis at cellular level;cellular process;cytoskeleton organization;G2-M transition of mitotic cell cycle;microtubule cytoskeleton organization;microtubule-based proc…	binding;catalytic activity;hydrolase activity;hydrolase activity, acting on acid anhydrides;hydrolase activity, acting on acid anhydrides, in phosphorus-containing anhydrides;motor activity;nucleoside-triphosphatase activity;protein binding;pyrophosphatase activity	Huntington's disease;Vasopressin-regulated water reabsorption	Dynamitin	+	no	57924094	63	3	44.819	406	+	+	+
O94973	ENSG00000183020	ADTAB;AP2A2;CLAPA2;HIP9;HYPJ;KIAA0899	100 kDa coated vesicle protein C;Adapter-related protein complex 2 alpha-2 subunit;Adaptor protein complex AP-2 subunit alpha-2;Alpha2-adaptin;Alpha-adaptin C;AP-2 complex subunit alpha-2;Clathrin assembly protein complex 2 alpha-C large chain;Huntingtin yeast partner J;Huntingtin-interacting protein 9;Huntingtin-interacting protein J;Plasma membrane adaptor HA2/AP2 adaptin alpha C subunit	2.14172	-0.0272773	1.68246	-0.0500428	1.90741	-0.0666243	1.91064	-0.540245	2.39514	-0.455618	1.74435	-0.469476	RalBP1-CCNB1-AP2A-NUMB-EPN1 complex	11	AP-2 adaptor complex;AP-type membrane coat adaptor complex;cell part;clathrin adaptor complex;coated pit;cytoplasmic part;cytoplasmic vesicle membrane;cytoplasmic vesicle part;cytosol;endocytic vesicle membrane;intracellular organelle part;intracellular part;macromolecular complex;membrane;membrane coat;membrane part;organelle membrane;organelle part;plasma membrane;plasma membrane part;protein c…	axon guidance;biological regulation;cell communication;cell surface receptor linked signaling pathway;cell-cell signaling;cellular component organization;cellular component organization or biogenesis;cellular membrane organization;cellular process;cellular response to stimulus;chemotaxis;endocytosis;enzyme linked receptor protein signaling pathway;epidermal growth factor receptor signaling pathwa…	binding;lipid binding;protein transporter activity;substrate-specific transporter activity;transporter activity	Endocrine and other factor-regulated calcium reabsorption;Endocytosis;Huntington's disease	Adaptin C-terminal domain;Adaptin N terminal region;Alpha adaptin AP2, C-terminal domain	+	yes	924894	63	3	104.09	940	+		+
P15498	ENSG00000141968	VAV;VAV1	Proto-oncogene vav	4.42518	-0.0218239	NaN	-0.0494349	4.87303	0.0304067	1.85191	-0.34331	NaN	-0.143313	1.63627	-0.474233	CD19-Vav-PI 3-kinase (p85 subunit) complex;LAT-PLC-gamma-1-p85-GRB2-CBL-VAV-SLP-76 signaling complex, C305 activated;SLP-76-PLC-gamma-1-VAV complex, alpha-TCR stimulated	19	cell part;cytoplasmic part;cytosol;intracellular;intracellular part;membrane;plasma membrane	apoptosis;biological regulation;biosynthetic process;blood coagulation;cell activation;cell death;cell surface receptor linked signaling pathway;cellular biosynthetic process;cellular macromolecule biosynthetic process;cellular macromolecule metabolic process;cellular metabolic process;cellular nitrogen compound metabolic process;cellular process;cellular response to stimulus;coagulation;death;en…	binding;cation binding;enzyme regulator activity;GTPase regulator activity;guanyl-nucleotide exchange factor activity;ion binding;metal ion binding;nucleic acid binding transcription factor activity;nucleoside-triphosphatase regulator activity;protein binding;Ras guanyl-nucleotide exchange factor activity;Rho guanyl-nucleotide exchange factor activity;sequence-specific DNA binding transcription f…	B cell receptor signaling pathway;Chemokine signaling pathway;Fc epsilon RI signaling pathway;Fc gamma R-mediated phagocytosis;Focal adhesion;Leukocyte transendothelial migration;Natural killer cell mediated cytotoxicity;Regulation of actin cytoskeleton;T cell receptor signaling pathway	C1_1;Calponin homology (CH) domain;PH;RhoGEF;SH2;SH3 domain	+	yes	6772722	63	3	98.313	845	+		+
Q3B867		PABPC4	PABPC4 protein	NaN	-0.0789736	1.39635	-0.0468988	NaN	-0.0312973	1.89963	-0.503584	2.16459	-0.401355	1.86723	-0.475477					binding;nucleic acid binding;nucleotide binding		RNA recognition motif. (a.k.a. RRM, RBD, or RNP domain)		no	NaN	63	3	72.39	660	+	+	+
Q13823	ENSG00000134697	GNL2;NGP1	Autoantigen NGP-1;Nucleolar GTP-binding protein 2	NaN	0.0161597	NaN	-0.0123581	NaN	-4.36912	1.96028	-0.401244	2.07644	-0.479213	1.58919	-0.47827		1	cell part;intracellular;intracellular membrane-bounded organelle;intracellular non-membrane-bounded organelle;intracellular organelle;intracellular organelle part;intracellular part;membrane-bounded organelle;non-membrane-bounded organelle;nuclear part;nucleolus;nucleus;organelle;organelle part	catabolic process;cellular catabolic process;cellular component biogenesis;cellular component biogenesis at cellular level;cellular component organization or biogenesis;cellular component organization or biogenesis at cellular level;cellular metabolic process;cellular nitrogen compound catabolic process;cellular nitrogen compound metabolic process;cellular process;GTP catabolic process;GTP metabo…	binding;catalytic activity;GTP binding;GTPase activity;guanyl nucleotide binding;guanyl ribonucleotide binding;hydrolase activity;hydrolase activity, acting on acid anhydrides;hydrolase activity, acting on acid anhydrides, in phosphorus-containing anhydrides;nucleoside-triphosphatase activity;nucleotide binding;protein binding;purine nucleotide binding;purine ribonucleoside triphosphate binding;p…	Ribosome biogenesis in eukaryotes	GTPase of unknown function;NGP1NT		no	38032417	63	3	83.654	731	+	+	+
O14646	ENSG00000153922	CHD1	ATP-dependent helicase CHD1;Chromodomain-helicase-DNA-binding protein 1	NaN	-0.217469	NaN	-0.00527512	3.58737	-0.150436	2.01981	-0.396209	1.13631	-0.527957	1.4042	-0.479161		5	cell part;chromatin;chromosomal part;cytoplasm;intracellular membrane-bounded organelle;intracellular organelle;intracellular organelle part;intracellular part;membrane-bounded organelle;nucleus;organelle;organelle part	biological regulation;biosynthetic process;cellular biosynthetic process;cellular component organization;cellular component organization at cellular level;cellular component organization or biogenesis;cellular component organization or biogenesis at cellular level;cellular macromolecule biosynthetic process;cellular macromolecule metabolic process;cellular metabolic process;cellular nitrogen comp…	adenyl nucleotide binding;adenyl ribonucleotide binding;ATP binding;ATPase activity;ATPase activity, coupled;ATP-dependent DNA helicase activity;ATP-dependent helicase activity;binding;catalytic activity;chromatin binding;DNA binding;DNA helicase activity;DNA-dependent ATPase activity;helicase activity;histone binding;hydrolase activity;hydrolase activity, acting on acid anhydrides;hydrolase acti…		Chromo;Helicase conserved C-terminal domain;SNF2 family N-terminal domain		no	98190908	63	3	196.69	1710	+	+	+
Q14498	ENSG00000131051	HCC1;RBM39;RNPC2	Hepatocellular carcinoma protein 1;RNA-binding motif protein 39;RNA-binding protein 39;RNA-binding region-containing protein 2;Splicing factor HCC1	4.09596	-0.151186	0.915402	0.0837482	NaN	-0.0936327	2.69095	-0.633039	2.2622	-0.318329	2.59945	-0.483278	Spliceosome	20	cell part;centrosome;cytoplasmic part;cytoskeletal part;cytoskeleton;intracellular membrane-bounded organelle;intracellular non-membrane-bounded organelle;intracellular organelle;intracellular organelle part;intracellular part;membrane-bounded organelle;microtubule cytoskeleton;microtubule organizing center;non-membrane-bounded organelle;nuclear body;nuclear part;nuclear speck;nucleolus;nucleopla…	biological regulation;biosynthetic process;cellular biosynthetic process;cellular macromolecule biosynthetic process;cellular macromolecule metabolic process;cellular metabolic process;cellular nitrogen compound metabolic process;cellular process;macromolecule biosynthetic process;macromolecule metabolic process;metabolic process;mRNA metabolic process;mRNA processing;nitrogen compound metabolic …	binding;nucleic acid binding;nucleotide binding;protein binding;RNA binding		RNA recognition motif. (a.k.a. RRM, RBD, or RNP domain)	+	yes	34291531	63	3	58.656	524	+	+	+
O15355	ENSG00000115241	PPM1C;PPM1G	Protein phosphatase 1C;Protein phosphatase 1G;Protein phosphatase 2C isoform gamma;Protein phosphatase magnesium-dependent 1 gamma	3.003	-0.0946479	1.56974	-0.0285785	NaN	-0.567276	3.18122	-0.359206	2.70179	-0.338656	2.17389	-0.484334	Spliceosome	2	cell part;cytoplasm;intracellular membrane-bounded organelle;intracellular organelle;intracellular part;macromolecular complex;membrane-bounded organelle;nucleus;organelle;protein complex;protein serine-threonine phosphatase complex	biological regulation;cell cycle arrest;cell cycle process;cellular macromolecule metabolic process;cellular metabolic process;cellular process;cellular protein metabolic process;dephosphorylation;macromolecule metabolic process;macromolecule modification;metabolic process;negative regulation of biological process;negative regulation of cell cycle;negative regulation of cellular process;phosphate…	binding;catalytic activity;cation binding;hydrolase activity;hydrolase activity, acting on ester bonds;ion binding;metal ion binding;phosphatase activity;phosphoprotein phosphatase activity;phosphoric ester hydrolase activity;protein serine-threonine phosphatase activity		PP2C	+	yes	27604061	63	3	59.271	546	+	+	+
Q05D32	ENSG00000137770	CTDSPL2;HSPC058;HSPC129	CTD small phosphatase-like protein 2	NaN	-0.065485	3.30501	-0.0171822	NaN	NaN	2.94334	-0.918876	NaN	-0.752294	2.71413	-0.494488		15		cellular metabolic process;cellular process;dephosphorylation;metabolic process;phosphate metabolic process;phosphorus metabolic process	catalytic activity;hydrolase activity;hydrolase activity, acting on ester bonds;phosphatase activity;phosphoprotein phosphatase activity;phosphoric ester hydrolase activity		NIF		no	44719432	63	3	52.998	466	+		+
Q9BZF1	ENSG00000091039	KIAA1451;ORP8;OSBP10;OSBPL8	Oxysterol-binding protein-related protein 8	1.03236	-0.0405145	NaN	0.0477666	NaN	-9.49236	2.67257	-0.497471	1.50624	-0.296507	2.34163	-0.497812		12		establishment of localization;lipid transport;organic substance transport;transport	binding;lipid binding		Oxysterol_BP;PH		yes	76745589	63	3	101.3	890	+	+	+
O95487	ENSG00000138802	SEC24B	Protein transport protein Sec24B;SEC24-related protein B	NaN	-0.167481	1.60755	-0.0377601	1.32771	-1.37244	2.28763	-0.885114	NaN	-0.730968	1.86039	-0.498733		4	cell part;coated vesicle membrane;COPII vesicle coat;cytoplasm;cytoplasmic part;cytoplasmic vesicle membrane;cytoplasmic vesicle part;cytosol;endoplasmic reticulum;endoplasmic reticulum membrane;endoplasmic reticulum part;ER to Golgi transport vesicle membrane;Golgi apparatus;Golgi apparatus part;Golgi membrane;intracellular membrane-bounded organelle;intracellular organelle;intracellular organel…	carbohydrate metabolic process;cellular carbohydrate metabolic process;cellular component organization;cellular component organization at cellular level;cellular component organization or biogenesis;cellular component organization or biogenesis at cellular level;cellular macromolecule metabolic process;cellular membrane organization;cellular metabolic process;cellular process;cellular protein met…	binding;cation binding;ion binding;metal ion binding;protein binding;transition metal ion binding;transporter activity;zinc ion binding	Protein processing in endoplasmic reticulum	Gelsolin;Sec23/Sec24 beta-sandwich domain;Sec23/Sec24 helical domain;Sec23/Sec24 trunk domain;Sec23/Sec24 zinc finger		no	110354928	63	3	140.42	1298	+		+
Q07960	ENSG00000175220	ARHGAP1;CDC42GAP;RHOGAP1	CDC42 GTPase-activating protein;GTPase-activating protein rhoOGAP;p50-RhoGAP;Rho GTPase-activating protein 1;Rho-related small GTPase protein activator;Rho-type GTPase-activating protein 1	NaN	0.00633593	NaN	0.0242387	NaN	0.0740243	3.286	-0.25375	2.89057	-0.126519	2.56788	-0.499972		11	cell leading edge;cell part;cell projection;cytoplasm;cytoplasmic part;cytosol;intracellular;intracellular membrane-bounded organelle;intracellular organelle;intracellular part;membrane;membrane-bounded organelle;organelle;plasma membrane;ruffle	biological regulation;cellular process;cellular response to stimulus;intracellular signal transduction;positive regulation of catalytic activity;positive regulation of GTPase activity;positive regulation of hydrolase activity;positive regulation of molecular function;positive regulation of Rac GTPase activity;positive regulation of Ras GTPase activity;positive regulation of Rho GTPase activity;Ra…	binding;binding, bridging;enzyme activator activity;enzyme regulator activity;GTPase activator activity;GTPase regulator activity;nucleoside-triphosphatase regulator activity;protein binding;protein binding, bridging;protein domain specific binding;Rac GTPase activator activity;Ras GTPase activator activity;Rho GTPase activator activity;SH3 domain binding;SH3-SH2 adaptor activity;signaling adapto…		CRAL/TRIO domain;RhoGAP		yes	46698630	63	3	50.435	439	+	+	+
P53582	ENSG00000164024	KIAA0094;METAP1	Methionine aminopeptidase 1;Peptidase M 1	NaN	-0.0902446	0.667997	-0.0553977	NaN	-0.170735	3.10236	-0.44812	1.52526	-0.437364	2.28071	-0.513444		4	cell part;cytoplasm;intracellular part	biological regulation;cellular macromolecule metabolic process;cellular metabolic process;cellular process;cellular protein metabolic process;macromolecule metabolic process;macromolecule modification;metabolic process;N-terminal protein amino acid modification;peptidyl-amino acid modification;peptidyl-methionine modification;posttranscriptional regulation of gene expression;primary metabolic pro…	aminopeptidase activity;binding;catalytic activity;cation binding;exopeptidase activity;hydrolase activity;ion binding;metal ion binding;metalloexopeptidase activity;metallopeptidase activity;peptidase activity;peptidase activity, acting on L-amino acid peptides;protein binding		Metallopeptidase family M24		no	99916771	63	3	43.215	386	+	+	+
O60506	ENSG00000135316	HNRPQ;NSAP1;SYNCRIP	Glycine- and tyrosine-rich RNA-binding protein;Heterogeneous nuclear ribonucleoprotein Q;NS1-associated protein 1;Synaptotagmin-binding, cytoplasmic RNA-interacting protein	NaN	-0.268674	1.35451	-0.0891983	NaN	-1.07579	2.17722	-1.55593	1.86328	-0.560606	2.36235	-0.514443	C complex spliceosome;GAIT complex;Multiprotein complex (mRNA turnover)	6	catalytic step 2 spliceosome;cell fraction;cell part;CRD-mediated mRNA stability complex;cytoplasm;cytoplasmic part;endoplasmic reticulum;histone pre-mRNA 3'end processing complex;insoluble fraction;intracellular membrane-bounded organelle;intracellular organelle;intracellular organelle part;intracellular part;macromolecular complex;membrane fraction;membrane-bounded organelle;microsome;nuclear p…	biological regulation;cellular macromolecule metabolic process;cellular metabolic process;cellular nitrogen compound metabolic process;cellular process;CRD-mediated mRNA stabilization;interspecies interaction between organisms;macromolecule metabolic process;metabolic process;mRNA metabolic process;mRNA processing;mRNA stabilization;multi-organism process;nitrogen compound metabolic process;nucle…	binding;mRNA binding;nucleic acid binding;nucleotide binding;poly(A) RNA binding;poly-purine tract binding;protein binding;RNA binding;single-stranded RNA binding		RNA recognition motif. (a.k.a. RRM, RBD, or RNP domain)	+	yes	86267696	63	3	66.129	592.5		+	+
Q9UIQ6	ENSG00000113441	LNPEP;OTASE	Insulin-regulated membrane aminopeptidase;Insulin-responsive aminopeptidase;Leucyl-cystinyl aminopeptidase;Leucyl-cystinyl aminopeptidase, pregnancy serum form;Oxytocinase;Placental leucine aminopeptidase	2.43651	-0.355661	1.38101	0.00866914	2.57483	-0.058822	1.04029	-0.413688	0.795115	-0.578941	0.968727	-0.524729		5	cell part;extracellular region;integral to membrane;integral to plasma membrane;intracellular;intrinsic to membrane;intrinsic to plasma membrane;membrane;membrane part;plasma membrane;plasma membrane part	cell communication;cell-cell signaling;cellular process;female pregnancy;macromolecule metabolic process;metabolic process;multi-organism process;primary metabolic process;protein metabolic process;proteolysis;reproductive process;signaling	aminopeptidase activity;binding;catalytic activity;cation binding;exopeptidase activity;hydrolase activity;ion binding;metal ion binding;metallopeptidase activity;peptidase activity;peptidase activity, acting on L-amino acid peptides;transition metal ion binding;zinc ion binding	Renin-angiotensin system	Peptidase family M1		no	96271098	63	3	117.35	1025	+	+	+
Q6P3W7	ENSG00000136021	CVAK104;KIAA1360;SCYL2	Coated vesicle-associated kinase of 104 kDa;SCY1-like protein 2	NaN	-0.0725102	NaN	-0.0316468	2.31296	-1.9531	1.38498	-0.151715	1.65626	-0.483312	2.00342	-0.532489	Nop56p-associated pre-rRNA complex	12	cell part;clathrin-coated vesicle;coated vesicle;cytoplasm;cytoplasmic membrane-bounded vesicle;cytoplasmic part;cytoplasmic vesicle;endosomal part;endosome;endosome membrane;Golgi apparatus;intracellular membrane-bounded organelle;intracellular organelle;intracellular organelle part;intracellular part;membrane;membrane-bounded organelle;membrane-bounded vesicle;organelle;organelle membrane;organ…	biological regulation;cellular macromolecule metabolic process;cellular metabolic process;cellular process;cellular protein metabolic process;endosome to lysosome transport;endosome transport;establishment of localization;establishment of localization in cell;intracellular transport;lysosomal transport;macromolecule metabolic process;macromolecule modification;metabolic process;negative regulatio…	adenyl nucleotide binding;adenyl ribonucleotide binding;ATP binding;binding;catalytic activity;kinase activity;nucleotide binding;phosphotransferase activity, alcohol group as acceptor;protein binding;protein kinase activity;purine nucleotide binding;purine ribonucleoside triphosphate binding;purine ribonucleotide binding;receptor binding;ribonucleotide binding;transferase activity;transferase ac…		Pkinase	+	no	100660964	63	3	103.71	929	+	+	+
A8MW61	ENSG00000171566	PLRG1	Uncharacterized protein	NaN	-0.0463383	0.597167	0.0143759	NaN	-4.46852	2.45085	-0.51579	2.84662	-0.34325	2.74787	-0.542117		4					WD domain, G-beta repeat		no	155456158	63	3	57.181	514	+	+	+
B4DKQ0			cDNA FLJ51236, highly similar to SH3 protein expressed in lymphocytes	NaN	-0.22068	1.79227	-0.143459	NaN	NaN	1.80039	-0.531261	1.96976	-0.501563	1.79546	-0.543073							Lymphocyte signaling adaptor protein;SAM domain (Sterile alpha motif);SH3_2		no	NaN	63	3	46.739	430	+	+	+
Q92797	ENSG00000125755	SPK;SYMPK	Symplekin	NaN	0.0378484	2.02022	-0.0154114	6.52447	0.0413832	2.59596	-0.567729	3.19873	-0.467367	2.40734	-0.571508	ALL-1 supercomplex;Polyadenylation complex (CSTF1, CSTF2, CSTF3, SYMPK CPSF1, CPSF2, CPSF3)	19	cell junction;cell part;cell-cell junction;cytoplasm;cytoskeleton;intracellular membrane-bounded organelle;intracellular non-membrane-bounded organelle;intracellular organelle;intracellular organelle part;intracellular part;membrane;membrane part;membrane-bounded organelle;non-membrane-bounded organelle;nuclear part;nucleoplasm;nucleus;occluding junction;organelle;organelle part;plasma membrane;p…	biological adhesion;cell adhesion;cellular macromolecule metabolic process;cellular metabolic process;cellular nitrogen compound metabolic process;cellular process;macromolecule metabolic process;metabolic process;mRNA metabolic process;mRNA processing;nitrogen compound metabolic process;nucleic acid metabolic process;nucleobase, nucleoside, nucleotide and nucleic acid metabolic process;primary m…	binding;protein binding	mRNA surveillance pathway;Tight junction	Domain of unknown function (DUF3453);Symplekin tight junction protein C terminal	+	yes	46318693	63	3	141.15	1274	+	+	+
B2RB47			cDNA, FLJ95309, highly similar to Homo sapiens adenosine monophosphate deaminase 2 (isoform L)(AMPD2), mRNA	NaN	0.0562254	1.12431	-0.0665067	1.35552	-5.04831	1.84484	-1.03171	NaN	-0.800461	1.52493	-0.592422				biosynthetic process;cellular aromatic compound metabolic process;cellular biosynthetic process;cellular metabolic process;cellular nitrogen compound biosynthetic process;cellular nitrogen compound metabolic process;cellular process;heterocycle biosynthetic process;heterocycle metabolic process;metabolic process;nitrogen compound metabolic process;nucleobase metabolic process;nucleobase, nucleosi…	AMP deaminase activity;catalytic activity;deaminase activity;hydrolase activity;hydrolase activity, acting on carbon-nitrogen (but not peptide) bonds;hydrolase activity, acting on carbon-nitrogen (but not peptide) bonds, in cyclic amidines		A_deaminase		no	NaN	63	3	101.85	890	+		+
P55036	ENSG00000159352	MCB1;PSMD4	26S proteasome non-ATPase regulatory subunit 4;26S proteasome regulatory subunit RPN10;26S proteasome regulatory subunit S5A;Antisecretory factor 1;Multiubiquitin chain-binding protein	NaN	-0.122425	NaN	-0.143672	2.15995	-0.0320789	2.7229	-0.68648	2.70911	-0.546739	2.44328	-0.593183	26S proteasome;PA700 complex;PA700-20S-PA28 complex	1	cell part;intracellular part;macromolecular complex;proteasome complex;protein complex	anaphase-promoting complex-dependent proteasomal ubiquitin-dependent protein catabolic process;apoptosis;biological regulation;catabolic process;cell cycle;cell cycle checkpoint;cell cycle phase;cell cycle process;cell death;cellular catabolic process;cellular macromolecule catabolic process;cellular macromolecule metabolic process;cellular metabolic process;cellular nitrogen compound metabolic p…	binding;cation binding;ion binding;metal ion binding;protein binding;transition metal ion binding;zinc ion binding	Proteasome	Ssl1;Ubiquitin interaction motif	+	no	151227179	63	3	41.079	380	+	+	+
Q9UEU0	ENSG00000100568	VTI1;VTI1B;VTI1L;VTI1L1;VTI2	Vesicle transport through interaction with t-SNAREs homolog 1B;Vesicle transport v-SNARE protein Vti1-like 1;Vti1-rp1	NaN	-0.163232	NaN	-0.0428926	2.05336	0.0709781	2.41233	-0.817823	NaN	-0.453061	3.44498	-0.602659	SNARE complex (VAMP4, STX6, STX16, VTI1a, VTI1b)	14	cell part;cytoplasmic part;endomembrane system;Golgi apparatus;integral to membrane;intracellular membrane-bounded organelle;intracellular organelle;intracellular part;intrinsic to membrane;macromolecular complex;membrane;membrane part;membrane-bounded organelle;organelle;protein complex;SNARE complex	cell proliferation;cellular component organization;cellular component organization or biogenesis;cellular membrane fusion;cellular membrane organization;cellular process;establishment of localization;establishment of localization in cell;establishment of protein localization;intracellular protein transport;intracellular transport;membrane docking;membrane fusion;membrane organization;protein tran…		SNARE interactions in vesicular transport	Snare region anchored in the vesicle membrane C-terminus;Vesicle transport v-SNARE protein N-terminus	+	no	68117489	63	3	26.688	232	+		+
P51991	ENSG00000170144	HNRNPA3;HNRPA3	Heterogeneous nuclear ribonucleoprotein A3	1.58624	-0.159772	0.739689	-0.181365	0.78863	-0.0740158	2.49124	-1.25815	1.83472	-0.486395	NaN	-0.602788	C complex spliceosome	2	catalytic step 2 spliceosome;cell part;cytoplasm;heterogeneous nuclear ribonucleoprotein complex;intracellular membrane-bounded organelle;intracellular non-membrane-bounded organelle;intracellular organelle;intracellular organelle part;intracellular part;macromolecular complex;membrane-bounded organelle;non-membrane-bounded organelle;nuclear part;nucleolus;nucleoplasm;nucleus;organelle;organelle …	cellular macromolecule metabolic process;cellular metabolic process;cellular nitrogen compound metabolic process;cellular process;establishment of localization;establishment of RNA localization;gene expression;macromolecule metabolic process;metabolic process;mRNA metabolic process;mRNA processing;mRNA transport;nitrogen compound metabolic process;nuclear mRNA splicing, via spliceosome;nucleic ac…	binding;mRNA binding;nucleic acid binding;nucleic acid transmembrane transporter activity;nucleobase, nucleoside, nucleotide and nucleic acid transmembrane transporter activity;nucleotide binding;protein binding;RNA binding;RNA transmembrane transporter activity;substrate-specific transmembrane transporter activity;substrate-specific transporter activity;transmembrane transporter activity;transpo…	Spliceosome	RNA recognition motif. (a.k.a. RRM, RBD, or RNP domain)	+	yes	178077291	63	3	38.3115	367		+
P23381	ENSG00000140105	IFI53;WARS;WRS	Interferon-induced protein 53;T1-TrpRS;T2-TrpRS;Tryptophan--tRNA ligase;Tryptophanyl-tRNA synthetase, cytoplasmic	NaN	-0.153256	0.807427	-0.046969	NaN	-1.22282	1.22668	-0.80951	0.98074	-0.720452	1.25338	-0.616059		14	cell fraction;cell part;cytoplasm;cytoplasmic part;cytosol;intracellular part;soluble fraction	amine metabolic process;amino acid activation;anatomical structure formation involved in morphogenesis;angiogenesis;biological regulation;biosynthetic process;carboxylic acid metabolic process;cellular amine metabolic process;cellular amino acid metabolic process;cellular biosynthetic process;cellular ketone metabolic process;cellular macromolecule biosynthetic process;cellular macromolecule meta…	adenyl nucleotide binding;adenyl ribonucleotide binding;aminoacyl-tRNA ligase activity;ATP binding;binding;catalytic activity;ligase activity;ligase activity, forming aminoacyl-tRNA and related compounds;ligase activity, forming carbon-oxygen bonds;nucleotide binding;protein binding;purine nucleotide binding;purine ribonucleoside triphosphate binding;purine ribonucleotide binding;ribonucleotide b…	Aminoacyl-tRNA biosynthesis;Tryptophan metabolism	tRNA synthetases class I (W and Y);WHEP-TRS		no	100800125	63	3	53.165	471	+	+	+
C9JXC1	ENSG00000171848	RRM2	Uncharacterized protein	NaN	-0.132912	2.6346	-0.0878163	1.90304	-1.6787	1.1363	-0.503235	1.71546	-0.448344	0.987286	-0.625858		2		cellular metabolic process;cellular nitrogen compound metabolic process;cellular process;deoxyribonucleoside diphosphate metabolic process;deoxyribonucleotide metabolic process;metabolic process;nitrogen compound metabolic process;nucleobase, nucleoside and nucleotide metabolic process;nucleobase, nucleoside, nucleotide and nucleic acid metabolic process;nucleoside diphosphate metabolic process;n…	binding;catalytic activity;cation binding;ion binding;metal ion binding;oxidoreductase activity;oxidoreductase activity, acting on CH or CH2 groups;oxidoreductase activity, acting on CH or CH2 groups, disulfide as acceptor;ribonucleoside-diphosphate reductase activity;transition metal ion binding		Ribonuc_red_sm		no	10262455	63	3	NaN	NaN	+	+	+
Q7Z4Q2	ENSG00000155393	HEATR3	HEAT repeat-containing protein 3	NaN	-0.153944	4.46695	0.0592278	NaN	0.0187766	1.95605	-0.545735	NaN	-0.355388	2.44608	-0.626024		16			binding				no	50099897	63	3	74.582	680	+		+
P19525	ENSG00000055332	EIF2AK2;PKR;PRKR	Eukaryotic translation initiation factor 2-alpha kinase 2;Interferon-induced, double-stranded RNA-activated protein kinase;Interferon-inducible RNA-dependent protein kinase;P1/eIF-2A protein kinase;p68 kinase;Protein kinase RNA-activated	2.02653	-0.298998	3.31172	-0.151569	NaN	-0.604213	2.8531	-0.911731	2.45137	-0.495446	2.72031	-0.630514		2	cell part;cytoplasmic part;cytosol;intracellular;intracellular part	avoidance of defenses of other organism involved in symbiotic interaction;avoidance of host defenses;biological regulation;cellular macromolecule metabolic process;cellular metabolic process;cellular process;cellular protein metabolic process;defense response;evasion by virus of host immune response;evasion of host defenses by virus;evasion or tolerance of defense response of other organism invol…	adenyl nucleotide binding;adenyl ribonucleotide binding;ATP binding;binding;catalytic activity;double-stranded RNA binding;enzyme regulator activity;eukaryotic translation initiation factor 2alpha kinase activity;kinase activity;nucleic acid binding;nucleotide binding;phosphatase regulator activity;phosphotransferase activity, alcohol group as acceptor;protein binding;protein kinase activity;prot…	Hepatitis C;Measles;Protein processing in endoplasmic reticulum	Double-stranded RNA binding motif;Pkinase		yes	37326353	63	3	62.094	551	+	+	+
Q9Y2W1	ENSG00000054118	THRAP3;TRAP150	Thyroid hormone receptor-associated protein 3;Thyroid hormone receptor-associated protein complex 150 kDa component	1.27635	-0.0691281	NaN	0.00386324	0.957003	-0.263213	2.13623	-0.819274	1.72811	-0.0415609	1.35118	-0.636256	PC2 complex;SMCC complex;TRAP complex	1	cell part;intracellular membrane-bounded organelle;intracellular non-membrane-bounded organelle;intracellular organelle;intracellular organelle part;intracellular part;macromolecular complex;mediator complex;membrane-bounded organelle;non-membrane-bounded organelle;nuclear part;nucleolus;nucleoplasm part;nucleus;organelle;organelle part;protein complex	androgen receptor signaling pathway;biological regulation;biosynthetic process;cellular biosynthetic process;cellular macromolecule biosynthetic process;cellular macromolecule metabolic process;cellular metabolic process;cellular nitrogen compound metabolic process;cellular process;cellular response to stimulus;intracellular receptor mediated signaling pathway;macromolecule biosynthetic process;m…	adenyl nucleotide binding;adenyl ribonucleotide binding;ATP binding;binding;general RNA polymerase II transcription factor activity;hormone receptor binding;ligand-dependent nuclear receptor transcription coactivator activity;molecular transducer activity;nuclear hormone receptor binding;nucleotide binding;protein binding;protein binding transcription factor activity;purine nucleotide binding;pur…			+	no	36690017	63	3	108.66	955	+	+	+
P51809	ENSG00000124333	SYBL1;VAMP7	Synaptobrevin-like protein 1;Tetanus-insensitive VAMP;Vesicle-associated membrane protein 7	NaN	-0.140384	NaN	3.31373	NaN	0.0583694	2.59135	-0.820619	2.16755	-0.538681	2.6774	-0.666829	SNARE complex (STX4, VAMP1, VAMP7)	X	cell part;cytoplasmic membrane-bounded vesicle;cytoplasmic part;cytoplasmic vesicle;cytoplasmic vesicle membrane;cytoplasmic vesicle part;endocytic vesicle;endocytic vesicle membrane;endoplasmic reticulum;endoplasmic reticulum membrane;endoplasmic reticulum part;endosomal part;endosome;endosome membrane;Golgi apparatus;integral to membrane;intracellular membrane-bounded organelle;intracellular or…	calcium ion-dependent exocytosis;cell activation;cell activation involved in immune response;cellular component organization;cellular component organization at cellular level;cellular component organization or biogenesis;cellular component organization or biogenesis at cellular level;cellular membrane fusion;cellular membrane organization;cellular process;endosome to lysosome transport;endosome t…	binding;protein binding	SNARE interactions in vesicular transport	Synaptobrevin	+	no	155110956	63	3	24.935	220	+	+	+
Q7KZ85	ENSG00000109111	KIAA0162;SPT6H;SUPT6H	Tat-cotransactivator 2 protein;Transcription elongation factor SPT6	NaN	-0.112027	1.75105	0.0594456	2.63977	0.075485	2.03974	-0.644422	1.58938	-0.642874	1.87379	-0.67688	HES1 promoter corepressor complex;HES1 promoter-Notch enhancer complex	17	cell part;intracellular membrane-bounded organelle;intracellular organelle;intracellular part;membrane-bounded organelle;nucleus;organelle	biological regulation;biosynthetic process;cellular biosynthetic process;cellular component organization;cellular component organization at cellular level;cellular component organization or biogenesis;cellular component organization or biogenesis at cellular level;cellular macromolecule biosynthetic process;cellular macromolecule metabolic process;cellular metabolic process;cellular nitrogen comp…	binding;catalytic activity;hydrolase activity;hydrolase activity, acting on ester bonds;nucleic acid binding;nucleic acid binding transcription factor activity;RNA binding;sequence-specific DNA binding transcription factor activity;transcription elongation regulator activity;transcription regulator activity		S1;SH2	+	no	26989302	63	3	199.07	1726	+	+	+
Q9BUJ2	ENSG00000105323	E1BAP5;HNRNPUL1;HNRPUL1	Adenovirus early region 1B-associated protein 5;E1B-55 kDa-associated protein 5;Heterogeneous nuclear ribonucleoprotein U-like protein 1	NaN	0.0615712	4.51161	-0.0409939	4.1508	-0.267878	1.05951	-0.110293	1.39087	-0.62147	1.32291	-0.685727	Large Drosha complex	19	cell part;heterogeneous nuclear ribonucleoprotein complex;intracellular membrane-bounded organelle;intracellular organelle;intracellular organelle part;intracellular part;macromolecular complex;membrane-bounded organelle;nuclear part;nucleoplasm;nucleus;organelle;organelle part;ribonucleoprotein complex	biological regulation;biosynthetic process;cellular biosynthetic process;cellular macromolecule biosynthetic process;cellular macromolecule metabolic process;cellular metabolic process;cellular nitrogen compound metabolic process;cellular process;gene expression;macromolecule biosynthetic process;macromolecule metabolic process;metabolic process;mRNA metabolic process;mRNA processing;multi-organi…	binding;enzyme binding;nucleic acid binding;protein binding;RNA binding		SAP;SPRY	+	yes	41768391	63	3	95.737	856	+	+	+
A2ICT2	ENSG00000164070	hCG_37382;HSPA4L	Heat shock 70 kDa protein 4-like protein;Heat shock 70kDa protein 4-like, isoform CRA_b	NaN	-0.162914	1.05209	-0.201091	NaN	0.0995086	1.66555	-0.877281	2.08887	-0.69236	2.82313	-0.687137		4		response to stimulus;response to stress	adenyl nucleotide binding;adenyl ribonucleotide binding;ATP binding;binding;nucleotide binding;purine nucleotide binding;purine ribonucleoside triphosphate binding;purine ribonucleotide binding;ribonucleotide binding	Protein processing in endoplasmic reticulum	HSP70		no	128702976	63	3	94.511	839	+		+
Q96I24	ENSG00000107164	FBP3;FUBP3	Far upstream element-binding protein 3	NaN	-0.145716	NaN	-0.00928473	NaN	0.037321	2.28938	-0.682222	2.26398	-0.599952	1.99044	-0.699019		9	cell part;intracellular membrane-bounded organelle;intracellular organelle;intracellular part;membrane-bounded organelle;nucleus;organelle	biological regulation;biosynthetic process;cellular biosynthetic process;cellular macromolecule biosynthetic process;cellular macromolecule metabolic process;cellular metabolic process;cellular nitrogen compound metabolic process;cellular process;macromolecule biosynthetic process;macromolecule metabolic process;metabolic process;nitrogen compound metabolic process;nucleic acid metabolic process;…	binding;DNA binding;nucleic acid binding;protein binding;RNA binding;transcription activator activity;transcription regulator activity		KH domain		no	133454352	63	3	61.64	572	+	+	+
A8MYU1				NaN	-0.132945	0.681215	-0.0998584	2.10827	-0.00343414	2.61111	-1.05127	0.827001	-0.449115	2.06896	-0.715744									no	NaN	63	3	58.951	530	+	+	+
O94927	ENSG00000249115	HAUS5;KIAA0841	HAUS augmin-like complex subunit 5	NaN	-0.149756	2.36142	-0.0354216	4.50513	-1.67344	2.70899	-0.916763	1.48345	-0.779347	2.5505	-0.743339		19	cell part;cytoplasm;cytoplasmic part;cytoskeletal part;cytoskeleton;HAUS complex;intracellular non-membrane-bounded organelle;intracellular organelle;intracellular organelle part;intracellular part;macromolecular complex;microtubule;microtubule associated complex;microtubule organizing center;non-membrane-bounded organelle;organelle;organelle part;protein complex;spindle	cell cycle;cell cycle phase;cell cycle process;cell division;cellular component assembly;cellular component assembly at cellular level;cellular component organization;cellular component organization at cellular level;cellular component organization or biogenesis;cellular component organization or biogenesis at cellular level;cellular process;centrosome organization;cytoskeleton organization;micro…					no	36103646	63	3	71.682	633	+	+	+
Q15075	ENSG00000102189	EEA1;ZFYVE2	Early endosome antigen 1;Endosome-associated protein p162;Zinc finger FYVE domain-containing protein 2	NaN	-0.300455	NaN	-0.014909	NaN	-6.36148	1.87747	0.0623175	2.23896	-0.654391	3.09952	-0.755843	Class C VPS-HOPS complex;RAB5-EEA1 complex	12	cell fraction;cell part;cytoplasm;cytoplasmic part;cytosol;early endosome;early endosome membrane;endosomal part;endosome;endosome membrane;extrinsic to membrane;extrinsic to plasma membrane;insoluble fraction;intracellular;intracellular membrane-bounded organelle;intracellular organelle;intracellular organelle part;intracellular part;macromolecular complex;membrane;membrane fraction;membrane par…	cellular component organization;cellular component organization at cellular level;cellular component organization or biogenesis;cellular component organization or biogenesis at cellular level;cellular membrane fusion;cellular membrane organization;cellular process;early endosome to late endosome transport;endosome transport;establishment of localization;establishment of localization in cell;intra…	1-phosphatidylinositol binding;binding;calmodulin binding;cation binding;GTP-dependent protein binding;identical protein binding;ion binding;lipid binding;metal ion binding;phosphatidylinositol binding;phospholipid binding;protein binding;protein dimerization activity;protein homodimerization activity;transition metal ion binding;zinc ion binding	Endocytosis;Phagosome	FYVE	+	yes	93166286	63	3	162.46	1411	+	+	+
P49756	ENSG00000119707	RBM25;RNPC7	Arg/Glu/Asp-rich protein of 120 kDa;Protein S164;RNA-binding motif protein 25;RNA-binding protein 25;RNA-binding region-containing protein 7	NaN	-8.83245	NaN	-0.237569	2.37599	-0.0415094	2.13731	-0.472695	1.41739	-0.851621	1.59248	-0.758458	Spliceosome	14	cell part;cytoplasm;intracellular membrane-bounded organelle;intracellular non-membrane-bounded organelle;intracellular organelle;intracellular organelle part;intracellular part;membrane-bounded organelle;non-membrane-bounded organelle;nuclear body;nuclear part;nuclear speck;nucleolus;nucleoplasm part;nucleus;organelle;organelle part	apoptosis;biological regulation;cell death;cellular macromolecule metabolic process;cellular metabolic process;cellular nitrogen compound metabolic process;cellular process;death;macromolecule metabolic process;metabolic process;mRNA metabolic process;mRNA processing;nitrogen compound metabolic process;nucleic acid metabolic process;nucleobase, nucleoside, nucleotide and nucleic acid metabolic pr…	binding;mRNA binding;nucleic acid binding;nucleotide binding;protein binding;RNA binding	Spliceosome	PWI;RNA recognition motif. (a.k.a. RRM, RBD, or RNP domain)	+	no	73525144	63	3	100.18	843	+	+	+
Q96I25	ENSG00000134453	RBM17;SPF45	45 kDa-splicing factor;RNA-binding motif protein 17;Splicing factor 45	NaN	-0.190348	NaN	-0.172192	NaN	NaN	2.62561	-0.717684	2.71103	-0.737566	2.49329	-0.773569	17S U2 snRNP;Spliceosome	10	cell part;intracellular;intracellular membrane-bounded organelle;intracellular organelle;intracellular organelle part;intracellular part;macromolecular complex;membrane-bounded organelle;nuclear part;nucleus;organelle;organelle part;ribonucleoprotein complex;spliceosomal complex	cellular macromolecule metabolic process;cellular metabolic process;cellular nitrogen compound metabolic process;cellular process;macromolecule metabolic process;metabolic process;mRNA metabolic process;mRNA processing;nitrogen compound metabolic process;nucleic acid metabolic process;nucleobase, nucleoside, nucleotide and nucleic acid metabolic process;primary metabolic process;RNA metabolic pro…	binding;nucleic acid binding;nucleotide binding;protein binding;RNA binding	Spliceosome	G-patch	+	yes	6130949	63	3	44.961	401	+	+	+
Q96N67	ENSG00000116641	DOCK7;KIAA1771	Dedicator of cytokinesis protein 7	NaN	-0.179663	2.42329	-0.0544488	NaN	-4.50291	2.27492	-0.844104	2.22964	-0.548693	2.00968	-0.77859		1	axon;basal part of cell;cell part;cell projection;cell projection part;growth cone;neuron projection;site of polarized growth	activation of Rac GTPase activity;activation of Ras GTPase activity;activation of Rho GTPase activity;anatomical structure development;anatomical structure morphogenesis;axonogenesis;biological regulation;cell differentiation;cell part morphogenesis;cell projection morphogenesis;cell projection organization;cellular component morphogenesis;cellular component organization;cellular component organi…	binding;enzyme binding;enzyme regulator activity;GTP binding;GTPase binding;GTPase regulator activity;guanyl nucleotide binding;guanyl ribonucleotide binding;guanyl-nucleotide exchange factor activity;nucleoside-triphosphatase regulator activity;nucleotide binding;protein binding;purine nucleotide binding;purine ribonucleoside triphosphate binding;purine ribonucleotide binding;Rac GTPase binding;…		Ded_cyto;Domain of unknown function (DUF3398)		no	62920399	63	3	242.56	2140	+	+	+
Q13595	ENSG00000164548	TRA2A	Transformer-2 protein homolog A;Transformer-2 protein homolog alpha	NaN	-0.0532502	NaN	0.0327785	NaN	0.0228275	2.03885	-0.529678	2.06855	-0.631534	2.07407	-0.789636		7	cell part;intracellular membrane-bounded organelle;intracellular organelle;intracellular part;membrane-bounded organelle;nucleus;organelle	cellular macromolecule metabolic process;cellular metabolic process;cellular nitrogen compound metabolic process;cellular process;macromolecule metabolic process;metabolic process;mRNA metabolic process;mRNA processing;nitrogen compound metabolic process;nuclear mRNA splicing, via spliceosome;nucleic acid metabolic process;nucleobase, nucleoside, nucleotide and nucleic acid metabolic process;prim…	binding;nucleic acid binding;nucleotide binding;RNA binding	Spliceosome	RNA recognition motif. (a.k.a. RRM, RBD, or RNP domain)		no	23544399	63	3	32.688	282	+	+	+
B4DTK7			cDNA FLJ61387, highly similar to Homo sapiens conserved nuclear protein NHN1 (NHN1), mRNA	NaN	-0.0205844	NaN	-0.00106451	NaN	NaN	2.81333	-0.80688	1.12163	-1.00498	1.9922	-0.810247									no	NaN	63	3	108.98	977	+		+
Q9UN37	ENSG00000132612	VPS4;VPS4A	Protein SKD2;Vacuolar protein sorting-associated protein 4A;VPS4-1	2.32431	-0.068806	NaN	-0.0684026	NaN	-0.12279	2.86779	-0.505911	2.21297	-0.485173	1.69041	-0.821773		16	cell part;cytoplasm;cytoplasmic part;cytosol;early endosome;endosomal part;endosome;endosome membrane;ESCRT III complex;intracellular membrane-bounded organelle;intracellular organelle;intracellular organelle part;intracellular part;late endosome membrane;macromolecular complex;membrane;membrane part;membrane-bounded organelle;midbody;organelle;organelle membrane;organelle part;perinuclear region…	cell cycle;cell division;cellular component organization;cellular component organization or biogenesis;cellular membrane organization;cellular process;cytokinesis;endosome transport;establishment of localization;establishment of localization in cell;establishment of protein localization;intracellular transport;membrane organization;protein transport;transport;vesicle-mediated transport	adenyl nucleotide binding;adenyl ribonucleotide binding;ATP binding;ATPase activity;ATPase activity, coupled;binding;catalytic activity;enzyme binding;GTPase binding;hydrolase activity;hydrolase activity, acting on acid anhydrides;hydrolase activity, acting on acid anhydrides, in phosphorus-containing anhydrides;nucleoside-triphosphatase activity;nucleotide binding;protein binding;protein C-termi…	Endocytosis	AAA;MIT;Vps4 C terminal oligomerisation domain		no	69345287	63	3	48.897	437	+	+	+
Q9BRT9	ENSG00000147536	GINS4;SLD5	DNA replication complex GINS protein SLD5;GINS complex subunit 4	NaN	-0.0277917	1.31916	-0.207992	4.25217	-2.06814	2.14329	-1.17389	2.05395	-0.835684	3.35974	-0.824316	GINS complex	8	cell part;cytoplasm;intracellular membrane-bounded organelle;intracellular organelle;intracellular organelle part;intracellular part;membrane-bounded organelle;nuclear part;nucleoplasm;nucleus;organelle;organelle part	biosynthetic process;cell cycle;cell cycle phase;cell cycle process;cellular biosynthetic process;cellular macromolecule biosynthetic process;cellular macromolecule metabolic process;cellular metabolic process;cellular nitrogen compound metabolic process;cellular process;DNA metabolic process;DNA replication;DNA strand elongation;DNA strand elongation involved in DNA replication;macromolecule bio…			GINS complex protein	+	no	41386725	63	3	26.047	223	+	+	+
Q9BVJ6	ENSG00000156697	SDCCAG16;UTP14A	Antigen NY-CO-16;Serologically defined colon cancer antigen 16;U3 small nucleolar RNA-associated protein 14 homolog A	0.89835	-0.159856	NaN	-0.023776	2.5807	-2.49094	2.49204	-0.0937597	0.789587	-0.715228	1.89645	-0.838199		X	cell part;intracellular membrane-bounded organelle;intracellular non-membrane-bounded organelle;intracellular organelle;intracellular organelle part;intracellular part;macromolecular complex;membrane-bounded organelle;non-membrane-bounded organelle;nuclear part;nucleolus;nucleus;organelle;organelle part;preribosome;ribonucleoprotein complex;small-subunit processome	cellular component biogenesis;cellular component biogenesis at cellular level;cellular component organization or biogenesis;cellular component organization or biogenesis at cellular level;cellular macromolecule metabolic process;cellular metabolic process;cellular nitrogen compound metabolic process;cellular process;macromolecule metabolic process;metabolic process;ncRNA metabolic process;ncRNA p…	binding;protein binding	Ribosome biogenesis in eukaryotes	Utp14		no	129040097	63	3	87.977	771	+	+	+
Q1ED39	ENSG00000103550	C16orf88;TSG118	Protein C16orf88;Testis-specific gene 118 protein	NaN	-0.158806	NaN	-0.129414	NaN	-0.025352	2.15483	-1.14144	2.27553	-0.811847	2.55512	-0.839184		16	cell part;intracellular membrane-bounded organelle;intracellular non-membrane-bounded organelle;intracellular organelle;intracellular organelle part;intracellular part;membrane-bounded organelle;non-membrane-bounded organelle;nuclear part;nucleolus;nucleus;organelle;organelle part						no	19717676	63	3	51.588	458	+	+	+
Q99747	ENSG00000134265	NAPG;SNAPG	Gamma-soluble NSF attachment protein;N-ethylmaleimide-sensitive factor attachment protein gamma	NaN	-0.258142	NaN	-0.0844719	NaN	0.0956057	2.06797	-0.400042	1.52403	-0.691381	2.16321	-0.843888	Nsf-Stx1a-NAPG complex	18	cell fraction;cell part;cytoplasmic part;insoluble fraction;intracellular membrane-bounded organelle;intracellular organelle;intracellular part;membrane;membrane fraction;membrane-bounded organelle;mitochondrion;organelle	biological regulation;cellular component assembly;cellular component organization;cellular component organization or biogenesis;cellular membrane fusion;cellular membrane organization;cellular process;establishment of localization;establishment of localization in cell;establishment of protein localization;Golgi vesicle transport;intracellular protein transport;intracellular transport;intra-Golgi …	binding;protein binding			+	no	10525873	63	3	34.746	312	+	+	+
Q9H0S4	ENSG00000213782	DDX47	DEAD box protein 47;Probable ATP-dependent RNA helicase DDX47	NaN	-0.00881419	NaN	-0.0699993	NaN	0.0918569	1.13577	-0.861497	2.47133	-0.26653	1.52484	-0.852078		12	cell part;intracellular membrane-bounded organelle;intracellular non-membrane-bounded organelle;intracellular organelle;intracellular organelle part;intracellular part;membrane-bounded organelle;non-membrane-bounded organelle;nuclear part;nucleolus;nucleus;organelle;organelle part		adenyl nucleotide binding;adenyl ribonucleotide binding;ATP binding;ATPase activity;ATPase activity, coupled;ATP-dependent helicase activity;binding;catalytic activity;helicase activity;hydrolase activity;hydrolase activity, acting on acid anhydrides;hydrolase activity, acting on acid anhydrides, in phosphorus-containing anhydrides;nucleic acid binding;nucleoside-triphosphatase activity;nucleotid…		DEAD;Helicase conserved C-terminal domain		no	12966250	63	3	50.646	455	+	+	+
Q9NXV6	ENSG00000168564	CARF;CDKN2AIP	CDKN2A-interacting protein;Collaborator of ARF	NaN	-0.209477	5.37345	-0.148091	NaN	-3.27453	2.59577	-1.08695	2.11611	-0.96928	1.54289	-0.870801		4	cell part;granular component;intracellular;intracellular membrane-bounded organelle;intracellular non-membrane-bounded organelle;intracellular organelle;intracellular organelle part;intracellular part;membrane-bounded organelle;non-membrane-bounded organelle;nuclear part;nucleolar part;nucleolus;nucleoplasm;nucleus;organelle;organelle part	biological regulation;negative regulation of biological process;negative regulation of cell growth;negative regulation of cellular process;negative regulation of growth;positive regulation of biological process;positive regulation of cell communication;positive regulation of cellular process;positive regulation of response to stimulus;positive regulation of signal transduction;positive regulation…	binding;double-stranded RNA binding;nucleic acid binding;p53 binding;protein binding;RNA binding		DUF3469		yes	184365744	63	3	61.124	580	+	+	+
Q96G21	ENSG00000136718	BXDC4;IMP4	Brix domain-containing protein 4;U3 small nucleolar ribonucleoprotein protein IMP4	3.02915	-0.34385	NaN	-0.148977	2.16479	-0.0878714	3.33457	-0.859159	3.15452	-0.521865	3.10177	-0.878598	IMP3-IMP4-MPP10 complex	2	cell part;intracellular membrane-bounded organelle;intracellular non-membrane-bounded organelle;intracellular organelle;intracellular organelle part;intracellular part;macromolecular complex;membrane-bounded organelle;non-membrane-bounded organelle;nuclear part;nucleolus;nucleus;organelle;organelle part;ribonucleoprotein complex	biosynthetic process;cellular biosynthetic process;cellular component biogenesis;cellular component biogenesis at cellular level;cellular component organization or biogenesis;cellular component organization or biogenesis at cellular level;cellular macromolecule biosynthetic process;cellular macromolecule metabolic process;cellular metabolic process;cellular nitrogen compound metabolic process;cel…	adenyl nucleotide binding;adenyl ribonucleotide binding;aminoacyl-tRNA ligase activity;ATP binding;binding;catalytic activity;ligase activity;ligase activity, forming aminoacyl-tRNA and related compounds;ligase activity, forming carbon-oxygen bonds;nucleotide binding;protein binding;purine nucleotide binding;purine ribonucleoside triphosphate binding;purine ribonucleotide binding;ribonucleotide b…	Ribosome biogenesis in eukaryotes	Brix	+	no	131099798	63	3	33.756	291	+	+	+
Q15054	ENSG00000077514	KIAA0039;POLD3	DNA polymerase delta subunit 3;DNA polymerase delta subunit p66	NaN	0.0556268	NaN	0.00252482	NaN	NaN	2.46135	-1.3238	2.74986	-0.781626	2.36788	-0.884215	DNA synthesome complex (13 subunits);DNA synthesome complex (15 subunits);DNA synthesome complex (17 subunits);DNA synthesome core complex;PCNA-DNA polymerase delta complex	11	cell part;chromosomal part;delta DNA polymerase complex;DNA polymerase complex;intracellular membrane-bounded organelle;intracellular organelle;intracellular organelle part;intracellular part;macromolecular complex;membrane-bounded organelle;nuclear chromosome part;nuclear part;nucleoplasm;nucleus;organelle;organelle part;protein complex	anatomical structure homeostasis;base-excision repair;biological regulation;biosynthetic process;cell cycle;cell cycle phase;cell cycle process;cellular biosynthetic process;cellular component organization;cellular component organization at cellular level;cellular component organization or biogenesis;cellular component organization or biogenesis at cellular level;cellular macromolecule biosynthet…	binding;catalytic activity;DNA polymerase activity;DNA-directed DNA polymerase activity;nucleotidyltransferase activity;protein binding;transferase activity;transferase activity, transferring phosphorus-containing groups	Base excision repair;DNA replication;Homologous recombination;Mismatch repair;Nucleotide excision repair;Purine metabolism;Pyrimidine metabolism	CDC27	+	no	74204896	63	3	51.4	466	+	+	+
O60828	ENSG00000102103	JM26;NPW38;PQBP1	38 kDa nuclear protein containing a WW domain;Polyglutamine tract-binding protein 1;Polyglutamine-binding protein 1	NaN	-0.161955	1.66832	-0.0513729	NaN	-0.201878	2.45868	-1.15222	2.39803	-0.861834	2.21304	-0.886109		X	cell part;cytoplasm;intracellular membrane-bounded organelle;intracellular non-membrane-bounded organelle;intracellular organelle;intracellular organelle part;intracellular part;membrane-bounded organelle;non-membrane-bounded organelle;nuclear part;nucleolus;nucleus;organelle;organelle part	biological regulation;biosynthetic process;cellular biosynthetic process;cellular macromolecule biosynthetic process;cellular macromolecule metabolic process;cellular metabolic process;cellular nitrogen compound metabolic process;cellular process;macromolecule biosynthetic process;macromolecule metabolic process;metabolic process;nitrogen compound metabolic process;nucleic acid metabolic process;…	binding;DNA binding;nucleic acid binding;protein binding transcription factor activity;transcription coactivator activity;transcription cofactor activity;transcription factor binding transcription factor activity	Spliceosome	WW		no	48755195	63	3	30.472	265	+	+	+
Q8WXH0	ENSG00000054654	KIAA1011;NUA;SYNE2	Nesprin-2;Nuclear envelope spectrin repeat protein 2;Nucleus and actin connecting element protein;Synaptic nuclear envelope protein 2	NaN	-0.222134	3.65889	-0.000756624	2.35062	-0.211683	0.841872	-0.551506	0.924598	-0.544756	2.64865	-0.890023		14	adherens junction;anchoring junction;cell junction;cell part;cell projection membrane;cell projection part;cell-substrate adherens junction;cell-substrate junction;contractile fiber part;cytoplasm;cytoplasmic part;cytoskeleton;endoplasmic reticulum;endoplasmic reticulum membrane;endoplasmic reticulum part;envelope;filopodium membrane;focal adhesion;integral to membrane;intracellular membrane-boun…	actin filament-based movement;actin filament-based process;biological regulation;cellular component organization;cellular component organization at cellular level;cellular component organization or biogenesis;cellular component organization or biogenesis at cellular level;cellular localization;cellular process;centrosome localization;cytoskeletal anchoring at nuclear membrane;cytoskeleton organiz…	actin binding;binding;cytoskeletal protein binding;protein binding		Calponin homology (CH) domain;KASH;Spectrin		yes	64319683	63	3	798.85	6907	+	+
Q12996	ENSG00000176102	CSTF3	CF-1 77 kDa subunit;Cleavage stimulation factor 77 kDa subunit;Cleavage stimulation factor subunit 3	NaN	-0.0840103	NaN	0.0570957	NaN	-6.76124	2.84505	-1.01408	2.61206	-0.935565	2.55734	-0.897442	BARD1-BRCA1-CSTF complex;Cleavage stimulation factor;Polyadenylation complex (CSTF1, CSTF2, CSTF3, SYMPK CPSF1, CPSF2, CPSF3)	11	cell part;intracellular;intracellular membrane-bounded organelle;intracellular organelle;intracellular organelle part;intracellular part;membrane-bounded organelle;nuclear part;nucleoplasm;nucleus;organelle;organelle part	biosynthetic process;cellular biosynthetic process;cellular macromolecule biosynthetic process;cellular macromolecule metabolic process;cellular metabolic process;cellular nitrogen compound metabolic process;cellular process;gene expression;macromolecule biosynthetic process;macromolecule metabolic process;metabolic process;mRNA 3'-end processing;mRNA cleavage;mRNA metabolic process;mRNA polyaden…	binding;nucleic acid binding;protein binding;RNA binding	mRNA surveillance pathway	Suf	+	yes	33098734	63	3	82.921	717	+	+	+
P18858	ENSG00000105486	LIG1	DNA ligase 1;DNA ligase I;Polydeoxyribonucleotide synthase [ATP] 1	NaN	-0.000479883	0.995066	-0.0130641	1.13422	-0.490374	2.19216	-0.643463	1.00762	-0.624033	1.3763	-0.900653	DNA synthesome complex (15 subunits);LIG1-9-1-1 complex;RC complex during S-phase of cell cycle	19	cell part;intracellular membrane-bounded organelle;intracellular organelle;intracellular organelle part;intracellular part;membrane-bounded organelle;nuclear part;nucleoplasm;nucleus;organelle;organelle part	anatomical structure homeostasis;anatomical structure morphogenesis;base-excision repair;biological regulation;biosynthetic process;cell cycle;cell cycle phase;cell cycle process;cell division;cellular biosynthetic process;cellular component organization;cellular component organization at cellular level;cellular component organization or biogenesis;cellular component organization or biogenesis at…	adenyl nucleotide binding;adenyl ribonucleotide binding;ATP binding;binding;catalytic activity;cation binding;DNA binding;DNA ligase (ATP) activity;DNA ligase activity;ion binding;ligase activity;ligase activity, forming phosphoric ester bonds;metal ion binding;nucleic acid binding;nucleotide binding;purine nucleotide binding;purine ribonucleoside triphosphate binding;purine ribonucleotide bindin…	Base excision repair;DNA replication;Mismatch repair;Nucleotide excision repair	ATP dependent DNA ligase C terminal region;ATP dependent DNA ligase domain;DNA ligase N terminus	+	no	48618703	63	3	101.73	919	+	+	+
Q9H2P0	ENSG00000101126	ADNP;ADNP1;KIAA0784	Activity-dependent neuroprotective protein;Activity-dependent neuroprotector homeobox protein	NaN	-0.170763	1.31732	-0.123495	1.13402	-0.21677	2.2115	-0.939386	1.55217	-0.855634	2.10811	-0.908606		20	axon;cell body;cell part;cell projection;cytoplasm;dendrite;extracellular region part;extracellular space;intracellular;intracellular membrane-bounded organelle;intracellular non-membrane-bounded organelle;intracellular organelle;intracellular organelle part;intracellular part;membrane-bounded organelle;neuron projection;neuronal cell body;non-membrane-bounded organelle;nuclear part;nucleolus;nuc…	activation of protein kinase activity;behavior;biological regulation;biosynthetic process;cell communication;cellular biosynthetic process;cellular macromolecule biosynthetic process;cellular macromolecule metabolic process;cellular metabolic process;cellular nitrogen compound metabolic process;cellular process;cellular response to external stimulus;cellular response to extracellular stimulus;cel…	beta-tubulin binding;binding;cation binding;chromatin binding;copper ion binding;cytoskeletal protein binding;DNA binding;ion binding;metal ion binding;nucleic acid binding;nucleic acid binding transcription factor activity;peptide binding;protein binding;sequence-specific DNA binding;sequence-specific DNA binding transcription factor activity;transition metal ion binding;tubulin binding;zinc ion…		Homeobox		no	49505585	63	3	123.56	1102	+	+	+
Q8WWY3	ENSG00000105618	PRP31;PRPF31	Pre-mRNA-processing factor 31;Serologically defined breast cancer antigen NY-BR-99;U4/U6 small nuclear ribonucleoprotein Prp31;U4/U6 snRNP 61 kDa protein	NaN	-0.184669	NaN	-0.113422	NaN	-0.0224279	3.12676	-1.35861	2.71263	-0.545167	2.57578	-0.928032	MLL1-WDR5 complex;Spliceosome	19	Cajal body;cell part;histone methyltransferase complex;intracellular membrane-bounded organelle;intracellular organelle;intracellular organelle part;intracellular part;macromolecular complex;membrane-bounded organelle;methyltransferase complex;MLL1 complex;nuclear body;nuclear part;nuclear speck;nucleoplasm part;nucleus;organelle;organelle part;protein complex;ribonucleoprotein complex;small nucl…	assembly of spliceosomal tri-snRNP;cellular component assembly;cellular component assembly at cellular level;cellular component organization;cellular component organization at cellular level;cellular component organization or biogenesis;cellular component organization or biogenesis at cellular level;cellular macromolecular complex assembly;cellular macromolecular complex subunit organization;cell…	binding;nucleic acid binding;ribonucleoprotein binding;RNA binding;snRNP binding	Spliceosome	Nop;NOSIC;Prp31 C terminal domain	+	no	54618837	63	3	55.455	499	+	+	+
Q99575	ENSG00000104356	KIAA0061;POP1	Ribonucleases P/MRP protein subunit POP1	NaN	-0.206715	3.89978	-0.199681	NaN	-3.53124	3.07114	-1.27288	2.55828	-0.857644	2.42089	-0.92961	Rnase-Mrp complex	8	cell part;intracellular membrane-bounded organelle;intracellular non-membrane-bounded organelle;intracellular organelle;intracellular organelle part;intracellular part;macromolecular complex;membrane-bounded organelle;multimeric ribonuclease P complex;non-membrane-bounded organelle;nuclear part;nucleolar part;nucleolar ribonuclease P complex;nucleolus;nucleus;organelle;organelle part;ribonuclease…	catabolic process;cellular catabolic process;cellular macromolecule catabolic process;cellular macromolecule metabolic process;cellular metabolic process;cellular nitrogen compound metabolic process;cellular process;macromolecule catabolic process;macromolecule metabolic process;metabolic process;ncRNA catabolic process;ncRNA metabolic process;ncRNA processing;nitrogen compound metabolic process;…	binding;catalytic activity;endonuclease activity;endonuclease activity, active with either ribo- or deoxyribonucleic acids and producing 5'-phosphomonoesters;endoribonuclease activity;endoribonuclease activity, producing 5'-phosphomonoesters;hydrolase activity;hydrolase activity, acting on ester bonds;identical protein binding;nuclease activity;protein binding;ribonuclease activity;ribonuclease M…	Ribosome biogenesis in eukaryotes;RNA transport	POP1;POPLD	+	no	99129525	63	3	114.71	1024	+	+	+
Q96T51	ENSG00000176783	RABIP4;RUFY1;ZFYVE12	FYVE-finger protein EIP1;La-binding protein 1;Rab4-interacting protein;RUN and FYVE domain-containing protein 1;Zinc finger FYVE domain-containing protein 12	NaN	-0.244469	NaN	-0.19738	2.27346	0.0908318	2.17303	-1.02104	2.3737	-0.853869	1.63508	-0.92981		5	cell part;cytoplasm;cytoplasmic part;early endosome membrane;endosomal part;endosome;endosome membrane;intracellular membrane-bounded organelle;intracellular organelle;intracellular organelle part;intracellular part;membrane;membrane-bounded organelle;organelle;organelle membrane;organelle part	cellular component organization;cellular component organization or biogenesis;cellular membrane organization;cellular process;endocytosis;establishment of localization;establishment of protein localization;membrane invagination;membrane organization;protein transport;transport;vesicle-mediated transport	binding;cation binding;ion binding;lipid binding;metal ion binding;transition metal ion binding;zinc ion binding	Endocytosis	FYVE;RUN		no	178977559	63	3	79.817	708	+	+	+
Q9NUQ3	ENSG00000086712	CXorf15;ELRG;LSR5;TXLNG	Environmental lipopolysaccharide-responding gene protein;Factor inhibiting ATF4-mediated transcription;Gamma-taxilin;Lipopolysaccharide-specific response protein 5	0.612615	-0.237887	NaN	-0.15765	1.90311	0.0393762	1.60293	-0.841063	1.33742	-0.0498629	1.82939	-0.931212		X	cell part;cytoplasm;cytoplasmic part;cytosol;intracellular membrane-bounded organelle;intracellular organelle;intracellular organelle part;intracellular part;membrane;membrane-bounded organelle;nuclear membrane;nuclear part;nucleus;organelle;organelle membrane;organelle part	biological regulation;biosynthetic process;cell cycle;cellular biosynthetic process;cellular macromolecule biosynthetic process;cellular macromolecule metabolic process;cellular metabolic process;cellular nitrogen compound metabolic process;cellular process;macromolecule biosynthetic process;macromolecule metabolic process;metabolic process;nitrogen compound metabolic process;nucleic acid metabol…			Myosin-like coiled-coil protein		no	16804550	63	3	60.585	528	+	+	+
Q02750	ENSG00000169032	MAP2K1;MEK1;PRKMK1	Dual specificity mitogen-activated protein kinase kinase 1;ERK activator kinase 1;MAPK/ERK kinase 1	2.77662	-0.0930576	1.87678	-0.161126	2.53694	-1.62531	1.65475	-0.902923	2.4852	-0.729503	2.01558	-0.935388	BRAF-MAP2K1-MAP2K2-YWHAE complex;KSR1-BRAF-MEK complex;KSR1-RAF1-MEK complex;MAP2K1-BRAF-RAF1-YWHAE-KSR1 complex;p14-Mp1-MEK1 complex;RAF1-MAP2K1-YWHAE complex	15	axon part;cell cortex;cell fraction;cell part;cell projection;cell projection cytoplasm;cell projection part;cytoplasm;cytoplasmic part;cytoskeletal part;cytosol;dendrite;dendrite cytoplasm;Golgi apparatus;intracellular membrane-bounded organelle;intracellular organelle;intracellular organelle part;intracellular part;macromolecular complex;membrane;membrane-bounded organelle;microtubule;neuron pr…	activation of immune response;activation of innate immune response;activation of MAPK activity;activation of MAPKK activity;activation of protein kinase activity;aging;anatomical structure development;anatomical structure morphogenesis;axon guidance;biological regulation;blood vessel development;cell aging;cell cycle arrest;cell cycle phase;cell cycle process;cell differentiation;cell motility;ce…	adenyl nucleotide binding;adenyl ribonucleotide binding;ATP binding;binding;catalytic activity;enzyme binding;GTPase binding;hydrolase activity;hydrolase activity, acting on ester bonds;kinase activity;kinase binding;MAP kinase kinase activity;mitogen-activated protein kinase kinase kinase binding;molecular transducer activity;nucleotide binding;phosphatase activity;phosphoprotein phosphatase act…	Acute myeloid leukemia;B cell receptor signaling pathway;Bladder cancer;Chemokine signaling pathway;Chronic myeloid leukemia;Colorectal cancer;Dorso-ventral axis formation;Endometrial cancer;ErbB signaling pathway;Fc epsilon RI signaling pathway;Fc gamma R-mediated phagocytosis;Focal adhesion;Gap junction;Glioma;GnRH signaling pathway;Insulin signaling pathway;Long-term depression;Long-term poten…	Pkinase	+	yes	66679155	63	3	43.439	393	+		+
O60885	ENSG00000141867	BRD4;HUNK1	Bromodomain-containing protein 4;Protein HUNK1	NaN	-0.183695	NaN	-0.173879	NaN	NaN	2.48834	-0.920577	2.11704	-0.938152	2.35481	-0.937135	BRD4 complex;BRD4-P-TEFb complex;BRD4-RFC complex;P-TEFb-BRD4-TRAP220 complex	19	cell part;chromosome;condensed chromosome;condensed nuclear chromosome;cytoplasm;intracellular membrane-bounded organelle;intracellular non-membrane-bounded organelle;intracellular organelle;intracellular organelle part;intracellular part;membrane-bounded organelle;non-membrane-bounded organelle;nuclear chromosome;nuclear part;nucleolus;nucleus;organelle;organelle part	biological regulation;cell cycle process;cellular macromolecule metabolic process;cellular metabolic process;cellular process;cellular protein metabolic process;interspecies interaction between organisms;macromolecule metabolic process;macromolecule modification;metabolic process;multi-organism process;phosphate metabolic process;phosphorus metabolic process;phosphorylation;positive regulation of…	binding;DNA binding;nucleic acid binding;protein binding		Bromodomain	+	yes	15348301	63	3	152.22	1362	+	+	+
Q92614	ENSG00000196535	KIAA0216;MYO18A;MYSPDZ	Molecule associated with JAK3 N-terminus;Myosin containing a PDZ domain;Myosin-XVIIIa	NaN	0.0199396	1.65181	-0.0789909	NaN	-0.114278	0.906154	-0.119711	0.926151	-0.355274	0.810898	-0.937403		17	cell part;cytoplasm;cytoplasmic part;cytoskeletal part;cytoskeleton;ER-Golgi intermediate compartment;intracellular non-membrane-bounded organelle;intracellular organelle;intracellular organelle part;intracellular part;macromolecular complex;myosin complex;non-membrane-bounded organelle;organelle;organelle part;protein complex	anti-apoptosis;biological regulation;cellular macromolecule metabolic process;cellular metabolic process;cellular nitrogen compound metabolic process;cellular process;DNA metabolic process;macromolecule metabolic process;metabolic process;negative regulation of apoptosis;negative regulation of biological process;negative regulation of cell death;negative regulation of cellular process;negative re…	adenyl nucleotide binding;adenyl ribonucleotide binding;ATP binding;ATPase activity;ATPase activity, coupled;binding;catalytic activity;DNA binding;DNA-dependent ATPase activity;hydrolase activity;hydrolase activity, acting on acid anhydrides;hydrolase activity, acting on acid anhydrides, in phosphorus-containing anhydrides;identical protein binding;motor activity;nucleic acid binding;nucleoside-…		Myosin head (motor domain);Myosin tail;PDZ		no	27400528	63	3	233.11	2054	+		+
P16989	ENSG00000060138	CSDA;DBPA	Cold shock domain-containing protein A;DNA-binding protein A;Single-strand DNA-binding protein NF-GMB	NaN	-0.0861197	NaN	-0.0311844	NaN	-3.04931	3.26008	-0.941974	1.59945	-0.89778	1.91519	-0.984149	H2AX complex II	12	cell junction;cell part;cell-cell junction;cytoplasm;gap junction;intracellular membrane-bounded organelle;intracellular organelle;intracellular part;macromolecular complex;membrane part;membrane-bounded organelle;nucleus;organelle;plasma membrane part;polysome;ribonucleoprotein complex	anatomical structure development;anatomical structure morphogenesis;biological regulation;biosynthetic process;cellular biosynthetic process;cellular macromolecule biosynthetic process;cellular macromolecule metabolic process;cellular metabolic process;cellular nitrogen compound metabolic process;cellular process;chordate embryonic development;developmental process;developmental process involved …	binding;DNA binding;double-stranded DNA binding;mRNA 3'-UTR binding;mRNA binding;nucleic acid binding;nucleic acid binding transcription factor activity;protein binding transcription factor activity;RNA binding;RNA polymerase II transcription factor activity;sequence-specific DNA binding transcription factor activity;single-stranded DNA binding;structure-specific DNA binding;transcription cofacto…	Tight junction	'Cold-shock' DNA-binding domain	+	yes	10851683	63	3	40.089	372	+	+	+
Q5TBB1	ENSG00000136104	DLEU8;RNASEH2B	Aicardi-Goutieres syndrome 2 protein;Deleted in lymphocytic leukemia 8;Ribonuclease H2 subunit B;Ribonuclease HI subunit B	1.46148	-0.0985308	1.96447	-0.130671	NaN	NaN	1.77583	-0.0160268	1.42231	-1.32138	1.89706	-0.986726		13	cell part;intracellular membrane-bounded organelle;intracellular organelle;intracellular part;macromolecular complex;membrane-bounded organelle;nucleus;organelle;protein complex;ribonuclease H2 complex	catabolic process;cellular catabolic process;cellular macromolecule catabolic process;cellular macromolecule metabolic process;cellular metabolic process;cellular nitrogen compound metabolic process;cellular process;macromolecule catabolic process;macromolecule metabolic process;metabolic process;nitrogen compound metabolic process;nucleic acid metabolic process;nucleobase, nucleoside, nucleotide…		DNA replication	RNase_H2-Ydr279		no	51483814	63	3	37.359	331	+	+	+
Q9Y5B6	ENSG00000159086	C21orf66;GCFC;GCFC1	GC-rich sequence DNA-binding factor 1	NaN	-0.115084	NaN	NaN	NaN	-2.29638	2.61398	-1.26172	2.50272	-0.736497	2.50882	-0.987269	Spliceosome	21	cell part;cytoplasmic part;cytosol;intracellular membrane-bounded organelle;intracellular organelle;intracellular part;membrane-bounded organelle;nucleus;organelle	biological regulation;biosynthetic process;cellular biosynthetic process;cellular macromolecule biosynthetic process;cellular macromolecule metabolic process;cellular metabolic process;cellular nitrogen compound metabolic process;cellular process;macromolecule biosynthetic process;macromolecule metabolic process;metabolic process;nitrogen compound metabolic process;nucleic acid metabolic process;…	binding;DNA binding;nucleic acid binding;nucleic acid binding transcription factor activity;sequence-specific DNA binding transcription factor activity		GCFC	+	no	34106210	63	3	104.8	917	+	+	+
P52732	ENSG00000138160	EG5;KIF11;KNSL1;TRIP5	Kinesin-like protein 1;Kinesin-like protein KIF11;Kinesin-like spindle protein HKSP;Kinesin-related motor protein Eg5;Thyroid receptor-interacting protein 5	NaN	-0.116765	NaN	-0.185891	4.1819	-1.24848	1.56053	-0.65378	1.06277	-0.792676	1.41894	-1.00449	Kaiso-NCOR complex	10	cell part;chromatin remodeling complex;cytoplasm;cytoplasmic part;cytoskeletal part;cytoskeleton;cytosol;intracellular non-membrane-bounded organelle;intracellular organelle;intracellular organelle part;intracellular part;kinesin complex;macromolecular complex;microtubule;microtubule associated complex;non-membrane-bounded organelle;nuclear part;organelle;organelle part;protein complex;spindle;sp…	biological regulation;blood coagulation;cell cycle;cell cycle phase;cell cycle process;cell division;cellular component assembly;cellular component assembly at cellular level;cellular component organization;cellular component organization at cellular level;cellular component organization or biogenesis;cellular component organization or biogenesis at cellular level;cellular process;centrosome orga…	adenyl nucleotide binding;adenyl ribonucleotide binding;ATP binding;binding;catalytic activity;enzyme binding;hydrolase activity;hydrolase activity, acting on acid anhydrides;hydrolase activity, acting on acid anhydrides, in phosphorus-containing anhydrides;kinase binding;microtubule motor activity;motor activity;nucleoside-triphosphatase activity;nucleotide binding;protein binding;protein kinase…		Kinesin	+	yes	94353043	63	3	119.16	1056	+	+	+
O14981	ENSG00000095564	BTAF1;TAF172	ATP-dependent helicase BTAF1;B-TFIID transcription factor-associated 170 kDa subunit;TAF(II)170;TATA-binding protein-associated factor 172;TBP-associated factor 172	NaN	-0.0213775	4.32026	-0.397148	NaN	NaN	1.27391	-1.48387	1.94998	-1.38433	2.00419	-1.01128		10	cell part;intracellular membrane-bounded organelle;intracellular organelle;intracellular part;membrane-bounded organelle;nucleus;organelle	biological regulation;biosynthetic process;cellular biosynthetic process;cellular macromolecule biosynthetic process;cellular macromolecule metabolic process;cellular metabolic process;cellular nitrogen compound metabolic process;cellular process;macromolecule biosynthetic process;macromolecule metabolic process;metabolic process;negative regulation of biological process;negative regulation of bi…	adenyl nucleotide binding;adenyl ribonucleotide binding;ATP binding;binding;catalytic activity;DNA binding;helicase activity;hydrolase activity;hydrolase activity, acting on acid anhydrides;hydrolase activity, acting on acid anhydrides, in phosphorus-containing anhydrides;nucleic acid binding;nucleic acid binding transcription factor activity;nucleoside-triphosphatase activity;nucleotide binding;…		Domain of unknown function (DUF3535);HEAT;Helicase conserved C-terminal domain;SNF2 family N-terminal domain		yes	93683822	63	3	206.89	1849	+	+	+
Q86YV0	ENSG00000105122	RASAL3	RAS protein activator like-3	NaN	-0.226763	0.934245	-0.121948	NaN	0.0351562	2.16824	-1.76099	NaN	-1.01369	1.99794	-1.02096		19	cell part;intracellular	biological regulation;cellular process;cellular response to stimulus;positive regulation of catalytic activity;positive regulation of GTPase activity;positive regulation of hydrolase activity;positive regulation of molecular function;regulation of biological process;regulation of catabolic process;regulation of catalytic activity;regulation of cellular catabolic process;regulation of cellular met…	enzyme activator activity;enzyme regulator activity;GTPase activator activity;GTPase regulator activity;nucleoside-triphosphatase regulator activity		GTPase-activator protein for Ras-like GTPase		no	15562438	63	3	111.9	1011	+		+
Q9Y450	ENSG00000112339	HBS1;HBS1L;KIAA1038	ERFS;HBS1-like protein	NaN	-0.146246	3.22459	0.0510875	1.8709	0.0690393	1.78871	-0.509011	0.966932	-1.08441	1.35513	-1.04231		6		biological regulation;biosynthetic process;catabolic process;cellular biosynthetic process;cellular catabolic process;cellular macromolecule biosynthetic process;cellular macromolecule metabolic process;cellular metabolic process;cellular nitrogen compound catabolic process;cellular nitrogen compound metabolic process;cellular process;cellular protein metabolic process;cellular response to stimul…	binding;catalytic activity;GTP binding;GTPase activity;guanyl nucleotide binding;guanyl ribonucleotide binding;hydrolase activity;hydrolase activity, acting on acid anhydrides;hydrolase activity, acting on acid anhydrides, in phosphorus-containing anhydrides;nucleic acid binding;nucleoside-triphosphatase activity;nucleotide binding;purine nucleotide binding;purine ribonucleoside triphosphate bind…	mRNA surveillance pathway	Domain of unknown function (DUF1916);Elongation factor Tu C-terminal domain;Elongation factor Tu domain 2;Elongation factor Tu GTP binding domain		yes	135281516	63	3	72.7995	658	+	+	+
O00161	ENSG00000092531	SNAP23	Synaptosomal-associated protein 23;Vesicle-membrane fusion protein SNAP-23	NaN	-0.346316	0.751514	-0.222608	NaN	0.0448581	2.24506	-0.907345	1.38958	-0.960844	2.25609	-1.0435	SNARE complex (SNAP23, STX1A);SNARE complex (STX11, VAMP2, SNAP23);SNARE complex (STX2, SNAP23);SNARE complex (STX4, SNAP23);SNARE complex (STX4, SNAP23, VAMP1);SNARE complex (STX4, SNAP23, VAMP2);SNARE complex (STX4, VAMP8, VAMP3, SNAP23);SNARE complex (STX6, SNAP23)	15	azurophil granule;cell fraction;cell junction;cell part;cytoplasmic membrane-bounded vesicle;cytoplasmic part;cytoplasmic vesicle;Golgi apparatus;insoluble fraction;intracellular membrane-bounded organelle;intracellular non-membrane-bounded organelle;intracellular organelle;intracellular organelle part;intracellular part;lysosome;lytic vacuole;membrane;membrane fraction;membrane part;membrane-bou…	cellular component organization;cellular component organization or biogenesis;cellular membrane fusion;cellular membrane organization;cellular process;establishment of localization;establishment of localization in cell;establishment of protein localization;Golgi vesicle transport;intracellular transport;membrane fusion;membrane organization;post-Golgi vesicle-mediated transport;protein transport;…	binding;protein binding	SNARE interactions in vesicular transport	SNAP-25;SNARE	+	no	42787801	63	3	23.354	211	+	+	+
O75175	ENSG00000088038	CNOT3;KIAA0691;LENG2;NOT3	CCR4-associated factor 3;CCR4-NOT transcription complex subunit 3;Leukocyte receptor cluster member 2	NaN	-0.22721	3.56482	-0.209634	0.596458	0.091047	1.99724	-0.897904	2.43814	-1.02942	1.77465	-1.05545		19	cell part;cytoplasm;cytoplasmic part;cytosol;intracellular membrane-bounded organelle;intracellular organelle;intracellular part;membrane-bounded organelle;nucleus;organelle	biological regulation;biosynthetic process;catabolic process;cellular biosynthetic process;cellular catabolic process;cellular macromolecule biosynthetic process;cellular macromolecule catabolic process;cellular macromolecule metabolic process;cellular metabolic process;cellular nitrogen compound metabolic process;cellular process;macromolecule biosynthetic process;macromolecule catabolic process…	binding;protein binding;transcription regulator activity	RNA degradation	Not1 N-terminal domain, CCR4-Not complex component;NOT2 / NOT3 / NOT5 family		no	54641444	63	3	81.871	753	+	+	+
P35611	ENSG00000087274	ADD1;ADDA	Alpha-adducin;Erythrocyte adducin subunit alpha	NaN	-0.103523	NaN	-0.0242956	0.630965	-0.0653016	1.6343	-1.21307	1.46802	-1.27595	1.64872	-1.05699		4	cell part;cytoplasm;cytoplasmic part;cytoskeletal part;cytoskeleton;cytosol;F-actin capping protein complex;intracellular membrane-bounded organelle;intracellular non-membrane-bounded organelle;intracellular organelle;intracellular organelle part;intracellular part;macromolecular complex;membrane;membrane-bounded organelle;non-membrane-bounded organelle;nucleus;organelle;organelle part;plasma mem…	actin cytoskeleton organization;actin filament bundle assembly;actin filament capping;actin filament organization;actin filament-based process;apoptosis;barbed-end actin filament capping;biological regulation;cell death;cellular component assembly;cellular component assembly at cellular level;cellular component disassembly;cellular component disassembly at cellular level;cellular component disass…	actin binding;actin filament binding;binding;calmodulin binding;cation binding;cytoskeletal protein binding;identical protein binding;ion binding;metal ion binding;protein binding;protein dimerization activity;protein heterodimerization activity;protein homodimerization activity;spectrin binding;transcription factor binding		Aldolase_II		yes	2845584	63	3	84.302	768	+	+	+
P27816	ENSG00000047849	MAP4	Microtubule-associated protein 4	1.8135	-0.229187	0.763155	0.0165378	NaN	-0.138632	1.87892	-1.13613	1.62683	-1.02794	1.62698	-1.07082		3	cell part;cytoplasm;cytoskeletal part;cytoskeleton;intracellular non-membrane-bounded organelle;intracellular organelle;intracellular organelle part;intracellular part;macromolecular complex;microtubule;microtubule associated complex;non-membrane-bounded organelle;organelle;organelle part;protein complex	biological regulation;negative regulation of biological process;negative regulation of cellular component organization;negative regulation of cellular process;negative regulation of cytoskeleton organization;negative regulation of microtubule depolymerization;negative regulation of microtubule polymerization or depolymerization;negative regulation of organelle organization;negative regulation of …	binding;protein binding;structural molecule activity		Tau and MAP protein, tubulin-binding repeat		yes	47892182	63	3	106.882	1019.5	+	+	+
Q96GA3	ENSG00000135521	C6orf93;LTV1	Protein LTV1 homolog	NaN	-0.232547	1.43121	-0.234629	5.27288	-0.00356663	3.01703	-1.04504	2.63794	-0.978448	2.4938	-1.09124		6					Low temperature viability protein		no	144164481	63	3	54.854	475	+	+	+
Q6UX04	ENSG00000153015	CWC27;SDCCAG10;UNQ438/PRO871	Antigen NY-CO-10;Peptidyl-prolyl cis-trans isomerase CWC27 homolog;Serologically defined colon cancer antigen 10	2.63218	-0.292673	NaN	-0.211927	2.85581	0.075405	1.83384	-1.33911	1.88014	-1.11093	2.65126	-1.09877	C complex spliceosome	5	catalytic step 2 spliceosome;cell part;intracellular membrane-bounded organelle;intracellular organelle;intracellular organelle part;intracellular part;macromolecular complex;membrane-bounded organelle;nuclear part;nucleus;organelle;organelle part;ribonucleoprotein complex;spliceosomal complex	cellular macromolecule metabolic process;cellular metabolic process;cellular nitrogen compound metabolic process;cellular process;cellular protein metabolic process;macromolecule metabolic process;metabolic process;mRNA metabolic process;mRNA processing;nitrogen compound metabolic process;nuclear mRNA splicing, via spliceosome;nucleic acid metabolic process;nucleobase, nucleoside, nucleotide and …	catalytic activity;cis-trans isomerase activity;isomerase activity;peptidyl-prolyl cis-trans isomerase activity		Cyclophilin type peptidyl-prolyl cis-trans isomerase/CLD	+	no	64064757	63	3	53.846	472	+		+
Q13555	ENSG00000148660	CAMK2G;CAMKG	Calcium/calmodulin-dependent protein kinase type II subunit gamma	NaN	-0.269358	1.68603	-0.225858	2.46545	-1.6661	2.9205	-1.0141	1.41895	-1.10677	2.87031	-1.13743		10	calcium- and calmodulin-dependent protein kinase complex;cell part;cytoplasmic part;cytoplasmic vesicle membrane;cytoplasmic vesicle part;cytosol;endocytic vesicle membrane;intracellular organelle part;intracellular part;macromolecular complex;membrane;nuclear part;nucleoplasm;organelle membrane;organelle part;plasma membrane;protein complex;vesicle membrane	biological regulation;cell communication;cell surface receptor linked signaling pathway;cell-cell signaling;cellular macromolecule metabolic process;cellular metabolic process;cellular process;cellular protein metabolic process;cellular response to chemical stimulus;cellular response to cytokine stimulus;cellular response to interferon-gamma;cellular response to organic substance;cellular respons…	adenyl nucleotide binding;adenyl ribonucleotide binding;ATP binding;binding;calcium-dependent protein serine-threonine phosphatase activity;calmodulin binding;calmodulin-dependent protein kinase activity;catalytic activity;hydrolase activity;hydrolase activity, acting on ester bonds;kinase activity;nucleotide binding;phosphatase activity;phosphoprotein phosphatase activity;phosphoric ester hydrol…	Calcium signaling pathway;ErbB signaling pathway;Gastric acid secretion;Glioma;GnRH signaling pathway;Long-term potentiation;Melanogenesis;Neurotrophin signaling pathway;Olfactory transduction;Oocyte meiosis;Phototransduction - fly;Wnt signaling pathway	Calcium/calmodulin dependent protein kinase II Association;Pkinase		no	75572259	63	3	65.241	588	+	+	+
Q9Y2W2	ENSG00000084463	NPWBP;SIPP1;SNP70;WBP11	Npw38-binding protein;SH3 domain-binding protein SNP70;Splicing factor that interacts with PQBP-1 and PP1;WW domain-binding protein 11	NaN	-0.221721	1.47838	-0.132119	1.85375	0.0206356	2.3758	-1.45529	2.4522	-1.25055	2.22709	-1.14208	Spliceosome	12	cell part;cytoplasm;intracellular membrane-bounded organelle;intracellular organelle;intracellular part;membrane-bounded organelle;nucleus;organelle	cellular macromolecule metabolic process;cellular metabolic process;cellular nitrogen compound metabolic process;cellular process;macromolecule metabolic process;metabolic process;mRNA metabolic process;mRNA processing;ncRNA metabolic process;ncRNA processing;nitrogen compound metabolic process;nucleic acid metabolic process;nucleobase, nucleoside, nucleotide and nucleic acid metabolic process;pr…	binding;DNA binding;nucleic acid binding;protein binding;protein domain specific binding;single-stranded DNA binding;structure-specific DNA binding;WW domain binding	Spliceosome	Wbp11	+	yes	14939410	63	3	69.997	641	+	+	+
Q8N1F0	ENSG00000107758	hCG_18332;PPP3CB	Serine/threonine-protein phosphatase	NaN	-0.177087	2.8191	-0.235367	2.17306	-0.180669	3.08128	-1.39128	2.71927	-1.20011	2.87851	-1.14409		10	cell fraction;cell part;insoluble fraction;macromolecular complex;protein complex;soluble fraction	anatomical structure development;anatomical structure homeostasis;biological regulation;cell activation;cell differentiation;cellular developmental process;cellular homeostasis;cellular macromolecule metabolic process;cellular metabolic process;cellular process;cellular protein metabolic process;dephosphorylation;developmental process;heart development;homeostasis of number of cells;homeostatic p…	binding;calcium-dependent protein serine-threonine phosphatase activity;calmodulin binding;catalytic activity;hydrolase activity;hydrolase activity, acting on ester bonds;phosphatase activity;phosphoprotein phosphatase activity;phosphoric ester hydrolase activity;protein binding;protein dimerization activity;protein heterodimerization activity;protein serine-threonine phosphatase activity	Alzheimer's disease;Amyotrophic lateral sclerosis (ALS);Apoptosis;Axon guidance;B cell receptor signaling pathway;Calcium signaling pathway;Long-term potentiation;MAPK signaling pathway;Natural killer cell mediated cytotoxicity;Oocyte meiosis;Osteoclast differentiation;T cell receptor signaling pathway;VEGF signaling pathway;Wnt signaling pathway	Calcineurin-like phosphoesterase		no	75196186	63	3	59.123	525	+		+
Q14966	ENSG00000075292	NP220;ZFML;ZNF638	Cutaneous T-cell lymphoma-associated antigen se33-1;Nuclear protein 220;Zinc finger matrin-like protein;Zinc finger protein 638	NaN	-0.271308	0.820976	0.0731747	1.0795	-5.29166	1.70363	-1.55497	1.06638	-1.13103	1.74861	-1.14905		2	cell part;cytoplasm;intracellular;intracellular membrane-bounded organelle;intracellular organelle;intracellular organelle part;intracellular part;membrane-bounded organelle;nuclear body;nuclear part;nuclear speck;nucleoplasm;nucleoplasm part;nucleus;organelle;organelle part	cellular macromolecule metabolic process;cellular metabolic process;cellular nitrogen compound metabolic process;cellular process;macromolecule metabolic process;metabolic process;nitrogen compound metabolic process;nucleic acid metabolic process;nucleobase, nucleoside, nucleotide and nucleic acid metabolic process;primary metabolic process;RNA metabolic process;RNA processing;RNA splicing	binding;cation binding;DNA binding;double-stranded DNA binding;ion binding;metal ion binding;nucleic acid binding;nucleotide binding;RNA binding;structure-specific DNA binding;transition metal ion binding;zinc ion binding		RNA recognition motif. (a.k.a. RRM, RBD, or RNP domain)		no	71503691	63	3	220.62	1978	+	+	+
B7WP27	ENSG00000163510	CWC22	Uncharacterized protein	NaN	-0.194605	1.19446	-0.237688	4.12829	-3.07364	2.1044	0.0536359	1.67842	-0.611468	1.84131	-1.15199		2		cellular macromolecule metabolic process;cellular metabolic process;cellular nitrogen compound metabolic process;cellular process;macromolecule metabolic process;metabolic process;nitrogen compound metabolic process;nucleic acid metabolic process;nucleobase, nucleoside, nucleotide and nucleic acid metabolic process;primary metabolic process;RNA metabolic process	binding		MA3;MIF4G		no	180809603	63	3	105.52	908		+	+
Q9UK61	ENSG00000163946	C3orf63;KIAA1105	CTCL tumor antigen se89-1;Retinoblastoma-associated protein RAP140;Uncharacterized protein C3orf63	NaN	-0.284476	NaN	-0.0903913	NaN	0.0864835	1.79042	-1.33109	2.74042	-1.02602	1.54435	-1.16339		3					DUF3715		no	56654161	63	3	189.03	1670	+	+	+
Q13395	ENSG00000059588	TARBP1;TRM3;TRP185	Probable methyltransferase TARBP1;TAR RNA-binding protein 1;TAR RNA-binding protein of 185 kDa	7.98517	-0.213891	1.96657	-0.173066	NaN	0.0881416	2.50801	-0.99392	2.44818	-0.983875	2.5449	-1.18463		1	cell part;intracellular membrane-bounded organelle;intracellular organelle;intracellular part;membrane-bounded organelle;nucleus;organelle	biological regulation;cellular macromolecule metabolic process;cellular metabolic process;cellular nitrogen compound metabolic process;cellular process;macromolecule metabolic process;macromolecule methylation;macromolecule modification;metabolic process;methylation;nitrogen compound metabolic process;nucleic acid metabolic process;nucleobase, nucleoside, nucleotide and nucleic acid metabolic pro…	binding;catalytic activity;methyltransferase activity;nucleic acid binding;RNA binding;RNA methyltransferase activity;transferase activity;transferase activity, transferring one-carbon groups		SpoU rRNA Methylase family		no	234527059	63	3	181.67	1621	+	+	+
Q6F5E8	ENSG00000159753	LRRC16C;RLTPR	Leucine-rich repeat-containing protein 16C;RGD, leucine-rich repeat, tropomodulin and proline-rich-containing protein	NaN	-0.141694	0.728025	-0.109407	1.51069	0.00621456	2.00227	-1.11386	0.792855	-0.94798	2.87594	-1.18504		16							no	67679030	63	3	154.69	1435	+		+
P42858	ENSG00000197386	HD;HTT;IT15	Huntingtin;Huntington disease protein	NaN	0.0275766	NaN	-0.428831	0.750338	-0.0157655	1.62637	-0.349924	NaN	-0.0380804	2.6355	-1.19927	HD-RAB8A-OPTN complex;TGM2-HD complex;TGM2-HD-CALM1 complex	4	autophagic vacuole;axon;cell fraction;cell part;cell projection;cytoplasm;cytoplasmic membrane-bounded vesicle;cytoplasmic part;cytoplasmic vesicle;cytoplasmic vesicle membrane;cytoplasmic vesicle part;cytosol;dendrite;endoplasmic reticulum;endosome;Golgi apparatus;inclusion body;insoluble fraction;intracellular membrane-bounded organelle;intracellular non-membrane-bounded organelle;intracellular…	acidic amino acid transport;aging;amide biosynthetic process;amine metabolic process;amine transport;amino acid import;amino acid transport;anatomical structure development;anatomical structure formation involved in morphogenesis;anatomical structure morphogenesis;anion transport;anterior-posterior pattern formation;anti-apoptosis;apoptosis;associative learning;axon cargo transport;behavior;behav…	beta-tubulin binding;binding;calcium channel regulator activity;channel regulator activity;cytoskeletal protein binding;diazepam binding;drug binding;dynactin binding;dynein binding;dynein intermediate chain binding;p53 binding;protein binding;transcription factor binding;tubulin binding	Huntington's disease	DUF3652;HEAT	+	yes	3076408	63	3	347.86	3144	+		+
Q9NV88	ENSG00000104299	INTS9;RC74	Integrator complex subunit 9;Protein related to CPSF subunits of 74 kDa	NaN	-0.158162	NaN	-0.059417	NaN	NaN	3.06048	-1.69011	2.4795	-1.20094	2.65726	-1.20551	DSS1 complex;Integrator complex;Integrator-RNAPII complex	8	cell part;integrator complex;intracellular membrane-bounded organelle;intracellular organelle;intracellular organelle part;intracellular part;macromolecular complex;membrane-bounded organelle;nuclear part;nucleoplasm part;nucleus;organelle;organelle part;protein complex	cellular macromolecule metabolic process;cellular metabolic process;cellular nitrogen compound metabolic process;cellular process;macromolecule metabolic process;metabolic process;ncRNA metabolic process;ncRNA processing;nitrogen compound metabolic process;nucleic acid metabolic process;nucleobase, nucleoside, nucleotide and nucleic acid metabolic process;primary metabolic process;RNA metabolic p…	binding;protein binding		Beta-Casp	+	no	28625178	63	3	73.814	658	+	+	+
Q8N1B4	ENSG00000206286;ENSG00000223501;ENSG00000223618;ENSG00000224455;ENSG00000225590;ENSG00000228425;ENSG00000236014	SACM2L;VPS52	SAC2 suppressor of actin mutations 2-like protein;Vacuolar protein sorting-associated protein 52 homolog	NaN	0.0155063	NaN	-0.284885	2.38165	0.021571	2.14485	-1.57595	2.56067	-1.30594	2.14956	-1.23776		6;HSCHR6_MHC_COX;HSCHR6_MHC_DBB;HSCHR6_MHC_MANN;HSCHR6_MHC_MCF;HSCHR6_MHC_QBL;HSCHR6_MHC_SSTO	cell part;cytoplasmic part;endosomal part;endosome;endosome membrane;Golgi apparatus;intracellular membrane-bounded organelle;intracellular organelle;intracellular organelle part;intracellular part;membrane;membrane-bounded organelle;organelle;organelle membrane;organelle part	establishment of localization;establishment of protein localization;protein transport;transport			Vps52		no	NaN	63	3	82.22	723	+		+
Q4G0J3	ENSG00000174720	HDCMA18P;LARP7	La ribonucleoprotein domain family member 7;La-related protein 7;P-TEFb-interaction protein for 7SK stability	NaN	NaN	1.30714	-0.321439	2.89664	-0.0908327	2.76141	-2.23612	2.48837	-1.32872	2.48113	-1.24185		4	cell part;intracellular membrane-bounded organelle;intracellular organelle;intracellular organelle part;intracellular part;macromolecular complex;membrane-bounded organelle;nuclear part;nucleoplasm;nucleus;organelle;organelle part;ribonucleoprotein complex	cellular macromolecule metabolic process;cellular metabolic process;cellular nitrogen compound metabolic process;cellular process;macromolecule metabolic process;metabolic process;nitrogen compound metabolic process;nucleic acid metabolic process;nucleobase, nucleoside, nucleotide and nucleic acid metabolic process;primary metabolic process;RNA metabolic process;RNA processing	binding;nucleic acid binding;nucleotide binding;RNA binding		La;RNA binding motif;RNA recognition motif. (a.k.a. RRM, RBD, or RNP domain)		no	113558120	63	3	67.653	589	+		+
Q9HD26	ENSG00000047932	CAL;FIG;GOPC	CFTR-associated ligand;Fused in glioblastoma;Golgi-associated PDZ and coiled-coil motif-containing protein;PDZ protein interacting specifically with TC10	NaN	-0.332587	NaN	-0.365278	NaN	0.061918	2.87751	-1.47083	2.88003	-0.936935	2.71797	-1.34094		6	cell fraction;cell junction;cell part;cell projection;clathrin-coated vesicle;coated vesicle;cytoplasm;cytoplasmic membrane-bounded vesicle;cytoplasmic part;cytoplasmic vesicle;cytoskeletal part;dendrite;Golgi apparatus;Golgi apparatus part;Golgi membrane;Golgi-associated vesicle;insoluble fraction;intracellular membrane-bounded organelle;intracellular organelle;intracellular organelle part;intra…	apical protein localization;asymmetric protein localization;biological regulation;cellular component assembly;cellular component organization;cellular component organization at cellular level;cellular component organization or biogenesis;cellular component organization or biogenesis at cellular level;cellular process;cellular process involved in reproduction;cytoplasmic sequestering of CFTR prote…	binding;cystic fibrosis transmembrane conductance regulator binding;enzyme regulator activity;GTPase regulator activity;nucleoside-triphosphatase regulator activity;protein binding;small GTPase regulator activity		PDZ		no	117639374	63	3	50.519	462	+	+	+
Q7Z4H7	ENSG00000147874	DGT6;FAM29A;HAUS6;KIAA1574	HAUS augmin-like complex subunit 6	NaN	-0.312346	5.83296	-0.0759595	3.33027	-0.0698271	1.65836	-1.33907	1.47428	-1.06697	1.47799	-1.34547		9	cell part;centrosome;cytoplasm;cytoplasmic part;cytoskeletal part;cytoskeleton;HAUS complex;intracellular membrane-bounded organelle;intracellular non-membrane-bounded organelle;intracellular organelle;intracellular organelle part;intracellular part;macromolecular complex;membrane-bounded organelle;microtubule;microtubule associated complex;microtubule organizing center;non-membrane-bounded organ…	cell cycle;cell cycle phase;cell cycle process;cell division;cellular component assembly;cellular component assembly at cellular level;cellular component organization;cellular component organization at cellular level;cellular component organization or biogenesis;cellular component organization or biogenesis at cellular level;cellular process;centrosome organization;cytoskeleton organization;micro…					no	19053141	63	3	108.62	955	+	+	+
Q9H6F5	ENSG00000110104	CCDC86;CYCLON	Coiled-coil domain-containing protein 86;Cytokine-induced protein with coiled-coil domain	NaN	-0.325996	NaN	-0.0205398	NaN	0.056304	1.88944	-0.666048	1.58401	-0.924527	1.70368	-1.34747		11	cell part;intracellular membrane-bounded organelle;intracellular organelle;intracellular part;membrane-bounded organelle;nucleus;organelle	interspecies interaction between organisms;multi-organism process					no	60609544	63	3	40.235	360	+	+	+
Q68CP9	ENSG00000189079	ARID2;KIAA1557	AT-rich interactive domain-containing protein 2;BRG1-associated factor 200;Zinc finger protein with activation potential;Zipzap/p200	NaN	-0.110365	2.47979	-0.154847	2.17242	0.0829759	2.49222	-1.23089	2.45254	-1.04706	1.95484	-1.34759	PBAF complex (Polybromo- and BAF containing complex)	12	cell part;intracellular;intracellular membrane-bounded organelle;intracellular organelle;intracellular part;membrane-bounded organelle;nucleus;organelle	biological regulation;biosynthetic process;cellular biosynthetic process;cellular component organization;cellular component organization at cellular level;cellular component organization or biogenesis;cellular component organization or biogenesis at cellular level;cellular macromolecule biosynthetic process;cellular macromolecule metabolic process;cellular metabolic process;cellular nitrogen comp…	binding;cation binding;DNA binding;ion binding;metal ion binding;nucleic acid binding;protein binding;transition metal ion binding;zinc ion binding		ARID;RFX DNA-binding domain	+	yes	46123492	63	3	197.39	1835	+	+	+
Q7Z2T5	ENSG00000121486	C1orf25;MSTP070;TRM1L;TRMT1L	TRMT1-like protein	NaN	-0.363227	NaN	-0.281313	NaN	-0.0703783	2.51859	-1.7113	2.51883	-1.35214	2.83328	-1.35458		1	cell part;intracellular	adult behavior;adult locomotory behavior;behavior;cellular macromolecule metabolic process;cellular metabolic process;cellular nitrogen compound metabolic process;cellular process;locomotory behavior;macromolecule metabolic process;metabolic process;multicellular organismal process;ncRNA metabolic process;ncRNA processing;nitrogen compound metabolic process;nucleic acid metabolic process;nucleoba…	binding;catalytic activity;cation binding;ion binding;metal ion binding;methyltransferase activity;N-methyltransferase activity;nucleic acid binding;RNA binding;RNA methyltransferase activity;S-adenosylmethionine-dependent methyltransferase activity;transferase activity;transferase activity, transferring one-carbon groups;transition metal ion binding;tRNA (guanine) methyltransferase activity;tRNA…		N2,N2-dimethylguanosine tRNA methyltransferase		no	185087220	63	3	81.746	733	+	+	+
Q86UE8	ENSG00000146872	TLK2	PKU-alpha;Serine/threonine-protein kinase tousled-like 2;Tousled-like kinase 2	NaN	-0.260299	0.984474	-0.30161	NaN	NaN	2.70287	-1.30021	1.80311	-1.24723	1.86901	-1.36317		17	cell part;intracellular membrane-bounded organelle;intracellular organelle;intracellular part;membrane-bounded organelle;nucleus;organelle	biological regulation;cell cycle;cellular component organization;cellular component organization at cellular level;cellular component organization or biogenesis;cellular component organization or biogenesis at cellular level;cellular macromolecule metabolic process;cellular metabolic process;cellular process;cellular protein metabolic process;cellular response to stimulus;cellular response to str…	adenyl nucleotide binding;adenyl ribonucleotide binding;ATP binding;binding;catalytic activity;kinase activity;nucleotide binding;phosphotransferase activity, alcohol group as acceptor;protein binding;protein kinase activity;protein serine-threonine kinase activity;purine nucleotide binding;purine ribonucleoside triphosphate binding;purine ribonucleotide binding;ribonucleotide binding;transferase…		Pkinase		no	60556386	63	3	85.0035	745	+	+	+
P21127	ENSG00000008128	CDC2L1;CDK11;CDK11B;PITSLREA;PK58	Cell division cycle 2-like protein kinase 1;Cell division protein kinase 11B;Cyclin-dependent kinase 11B;Galactosyltransferase-associated protein kinase p58/GTA;p58 CLK-1;PITSLRE serine/threonine-protein kinase CDC2L1	NaN	-0.146042	NaN	-0.153265	NaN	-0.124761	1.97692	-1.48362	2.3143	-0.946868	1.60881	-1.37671	Parvulin-associated pre-rRNP complex	1	cell part;cytoplasm;intracellular membrane-bounded organelle;intracellular organelle;intracellular part;membrane-bounded organelle;nucleus;organelle	anatomical structure development;apoptosis;biological regulation;blastocyst development;cell cycle;cell cycle phase;cell cycle process;cell death;cell proliferation;cellular component organization;cellular component organization at cellular level;cellular component organization or biogenesis;cellular component organization or biogenesis at cellular level;cellular macromolecule metabolic process;c…	adenyl nucleotide binding;adenyl ribonucleotide binding;ATP binding;binding;catalytic activity;cyclin-dependent protein kinase activity;kinase activity;nucleotide binding;phosphotransferase activity, alcohol group as acceptor;protein binding;protein kinase activity;protein serine-threonine kinase activity;purine nucleotide binding;purine ribonucleoside triphosphate binding;purine ribonucleotide b…		Pkinase	+	yes	1571100	63	3	91.866	797	+	+	+
Q9NUW8	ENSG00000042088	TDP1	Tyrosyl-DNA phosphodiesterase 1	NaN	-0.00148143	2.18338	0.0228839	1.37412	-4.5787	2.19577	-1.60811	2.70502	-1.37033	2.31076	-1.38437	XRCC1-LIG3-PNK-TDP1 complex	14	cell part;cytoplasm;intracellular membrane-bounded organelle;intracellular organelle;intracellular part;membrane-bounded organelle;nucleus;organelle	cell death;cellular macromolecule metabolic process;cellular metabolic process;cellular nitrogen compound metabolic process;cellular process;cellular response to stimulus;cellular response to stress;death;DNA metabolic process;DNA repair;double-strand break repair;macromolecule metabolic process;metabolic process;nitrogen compound metabolic process;nucleic acid metabolic process;nucleobase, nucle…	3'-tyrosyl-DNA phosphodiesterase activity;binding;catalytic activity;DNA binding;double-stranded DNA binding;exonuclease activity;hydrolase activity;hydrolase activity, acting on ester bonds;nuclease activity;nucleic acid binding;phosphoric diester hydrolase activity;phosphoric ester hydrolase activity;protein binding;single-stranded DNA binding;structure-specific DNA binding;tyrosyl-DNA phosphod…		Tyr-DNA_phospho	+	yes	90422244	63	3	68.42	608	+	+	+
Q7Z417	ENSG00000108256	KIAA1321;NUFIP2;PIG1	82 kDa FMRP-interacting protein;Cell proliferation-inducing gene 1 protein;FMRP-interacting protein 2;Nuclear fragile X mental retardation-interacting protein 2	NaN	-0.304563	NaN	-0.124045	3.59991	-0.134465	2.29337	-1.35224	2.08423	-1.22266	2.36726	-1.40168		17	cell part;cytoplasm;cytoplasmic part;intracellular membrane-bounded organelle;intracellular non-membrane-bounded organelle;intracellular organelle;intracellular part;macromolecular complex;membrane-bounded organelle;non-membrane-bounded organelle;nucleus;organelle;polysomal ribosome;ribonucleoprotein complex;ribosome		binding;nucleic acid binding;protein binding;RNA binding				no	27582855	63	3	76.12	695	+	+	+
Q9UPY3	ENSG00000100697	DICER;DICER1;HERNA;KIAA0928	Endoribonuclease Dicer;Helicase with RNase motif	NaN	-0.274088	NaN	-0.351668	1.87017	-0.0804022	1.73214	-1.54877	1.8979	-1.40732	2.16218	-1.41044	DICER1-NCOA6-AGO2 complex;RNA-induced silencing complex, RISC;TRBP containing complex (DICER, RPL7A, EIF6, MOV10 and subunits of the 60S ribosomal particle);TRBP containing complex (DICER, TRBP, AGO2, RPL7A, EIF6, MOV10)	14	cell part;cytoplasm;cytoplasmic part;cytosol;intracellular;intracellular part;macromolecular complex;ribonucleoprotein complex;RNAi effector complex;RNA-induced silencing complex	anatomical structure development;anatomical structure formation involved in morphogenesis;anatomical structure morphogenesis;biological regulation;cell part morphogenesis;cell projection morphogenesis;cell projection organization;cellular component assembly;cellular component assembly at cellular level;cellular component assembly involved in morphogenesis;cellular component morphogenesis;cellular…	adenyl nucleotide binding;adenyl ribonucleotide binding;ATP binding;ATPase activity;ATPase activity, coupled;ATP-dependent helicase activity;binding;catalytic activity;cation binding;double-stranded RNA binding;endonuclease activity;endonuclease activity, active with either ribo- or deoxyribonucleic acids and producing 5'-phosphomonoesters;endoribonuclease activity;endoribonuclease activity, prod…		DEAD;Double stranded RNA binding domain;Helicase conserved C-terminal domain;PAZ;Ribonuclease_3	+	no	95552565	63	3	218.68	1922	+	+
Q8WYP5	ENSG00000153207	AHCTF1;ELYS;MSTP108;TMBS62	Embryonic large molecule derived from yolk sac;Protein ELYS;Protein MEL-28;Putative AT-hook-containing transcription factor 1	6.12703	-0.289601	NaN	-0.0610302	2.71965	0.0258926	1.51892	-1.60981	1.48873	-1.42057	1.70906	-1.42779		1	cell part;chromatin;chromosomal part;chromosome;chromosome, centromeric region;condensed chromosome kinetochore;cytoplasm;cytoplasmic part;cytosol;intracellular membrane-bounded organelle;intracellular non-membrane-bounded organelle;intracellular organelle;intracellular organelle part;intracellular part;kinetochore;macromolecular complex;membrane;membrane part;membrane-bounded organelle;non-membr…	biosynthetic process;cell cycle;cell cycle phase;cell cycle process;cell division;cellular biosynthetic process;cellular component assembly;cellular component assembly at cellular level;cellular component organization;cellular component organization at cellular level;cellular component organization or biogenesis;cellular component organization or biogenesis at cellular level;cellular macromolecul…	binding;DNA binding;nucleic acid binding;nucleic acid binding transcription factor activity;sequence-specific DNA binding transcription factor activity				yes	247002400	63	3	256.25	2304	+	+	+
P33527	ENSG00000103222	ABCC1;MRP;MRP1	ATP-binding cassette sub-family C member 1;Leukotriene C(4) transporter;Multidrug resistance-associated protein 1	NaN	-0.0439881	NaN	-0.162317	0.741661	-0.0587342	1.73036	-1.43701	1.72417	-1.2044	1.8198	-1.44334		16	cell fraction;cell part;cytoplasmic part;Golgi apparatus;insoluble fraction;integral to membrane;integral to plasma membrane;intracellular membrane-bounded organelle;intracellular non-membrane-bounded organelle;intracellular organelle;intracellular organelle part;intracellular part;intrinsic to membrane;intrinsic to plasma membrane;membrane;membrane fraction;membrane part;membrane-bounded organel…	alkene biosynthetic process;ATP catabolic process;ATP metabolic process;biological regulation;biosynthetic process;carboxylic acid biosynthetic process;carboxylic acid metabolic process;catabolic process;cellular alkene metabolic process;cellular biosynthetic process;cellular catabolic process;cellular ketone metabolic process;cellular lipid metabolic process;cellular metabolic process;cellular n…	active transmembrane transporter activity;adenyl nucleotide binding;adenyl ribonucleotide binding;ATP binding;ATPase activity;ATPase activity, coupled;ATPase activity, coupled to movement of substances;ATPase activity, coupled to transmembrane movement of substances;binding;catalytic activity;hydrolase activity;hydrolase activity, acting on acid anhydrides;hydrolase activity, acting on acid anhyd…	ABC transporters;Vitamin digestion and absorption	ABC transporter;ABC transporter transmembrane region		no	16043434	63	3	171.56	1531	+	+	+
B4DHM0			cDNA FLJ59687, highly similar to Secernin-1	2.67291	-0.442439	2.52279	-0.369578	2.24336	-0.0666349	2.61531	-1.96397	2.35712	-1.64157	2.15672	-1.45536				macromolecule metabolic process;metabolic process;primary metabolic process;protein metabolic process;proteolysis	catalytic activity;dipeptidase activity;exopeptidase activity;hydrolase activity;peptidase activity;peptidase activity, acting on L-amino acid peptides		Peptidase family C69		no	NaN	63	3	48.713	434			+
Q6P2E9	ENSG00000038358	EDC4;HEDLS	Autoantigen Ge-1;Autoantigen RCD-8;Enhancer of mRNA-decapping protein 4;Human enhancer of decapping large subunit	1.1696	-0.162456	0.619659	-0.208753	1.04227	-0.0130894	1.65765	-1.48221	1.40333	-1.34563	1.38328	-1.45742	Decapping complex	16	cell part;cytoplasm;cytoplasmic mRNA processing body;cytoplasmic part;cytosol;intracellular membrane-bounded organelle;intracellular non-membrane-bounded organelle;intracellular organelle;intracellular part;macromolecular complex;membrane-bounded organelle;non-membrane-bounded organelle;nucleus;organelle;ribonucleoprotein complex;RNA granule	catabolic process;cellular catabolic process;cellular macromolecule catabolic process;cellular macromolecule metabolic process;cellular metabolic process;cellular nitrogen compound metabolic process;cellular process;exonucleolytic nuclear-transcribed mRNA catabolic process involved in deadenylation-dependent decay;macromolecule catabolic process;macromolecule metabolic process;metabolic process;m…	binding;protein binding	RNA degradation	WD domain, G-beta repeat	+	yes	67906975	63	3	151.66	1401	+	+	+
Q27J81	ENSG00000203485	C14orf151;C14orf173;INF2	HBEBP2-binding protein C;Inverted formin-2	3.71724	-0.367991	0.917801	-0.351456	1.13054	-0.158082	1.26825	-1.55574	1.51619	-1.86177	1.26051	-1.45893		14	cell part;cytoplasm;cytoplasmic part;endoplasmic reticulum;intracellular membrane-bounded organelle;intracellular organelle;intracellular part;membrane-bounded organelle;nucleus;organelle;perinuclear region of cytoplasm	actin cytoskeleton organization;actin filament-based process;cellular component organization;cellular component organization at cellular level;cellular component organization or biogenesis;cellular component organization or biogenesis at cellular level;cellular process;cytoskeleton organization;organelle organization	actin binding;binding;cytoskeletal protein binding;enzyme binding;GTPase binding;protein binding;Ras GTPase binding;Rho GTPase binding;small GTPase binding		Diaphanous FH3 Domain;Diaphanous GTPase-binding Domain;FH2;WH2		yes	105155943	63	3	135.69	1250		+	+
Q9UPN3	ENSG00000127603	ABP620;ACF7;KIAA0465;KIAA1251;MACF1	620 kDa actin-binding protein;Actin cross-linking family protein 7;Macrophin-1;Microtubule-actin cross-linking factor 1, isoforms 1/2/3/5;Trabeculin-alpha	NaN	-0.381505	NaN	-0.0118598	1.50077	0.0223708	1.71448	-1.41759	1.32239	-0.875529	1.99857	-1.46116		1	cell part;cytoplasm;cytoskeleton;intracellular non-membrane-bounded organelle;intracellular organelle;intracellular part;non-membrane-bounded organelle;organelle	biological regulation;cell cycle arrest;cell cycle process;cellular process;negative regulation of biological process;negative regulation of cell cycle;negative regulation of cellular process;regulation of biological process;regulation of cell cycle;regulation of cellular process	actin binding;actin filament binding;binding;calcium ion binding;cation binding;cytoskeletal protein binding;ion binding;metal ion binding;microtubule binding;protein binding;tubulin binding		Calponin homology (CH) domain;GAS2;Spectrin		yes	39546988	63	3	620.41	5430	+	+	+
Q53F19	ENSG00000074356	C17orf85	Protein ELG;Uncharacterized protein C17orf85	NaN	-0.100026	1.36257	-0.0910909	2.28333	-0.048889	2.35243	-1.35216	2.67326	-0.985057	2.06623	-1.46904		17			binding;nucleotide binding		DUF2414		no	3714460	63	3	70.592	620	+		+
Q13033	ENSG00000196792	GS2NA;SG2NA;STRN3	Cell cycle autoantigen SG2NA;S/G2 antigen;Striatin-3	NaN	-0.281507	NaN	-0.152929	2.41824	0.0374826	2.53727	-1.35052	1.481	-1.17559	2.60923	-1.47515		14	cell body;cell part;cell projection;cytoplasm;cytoplasmic part;dendrite;Golgi apparatus;intracellular membrane-bounded organelle;intracellular organelle;intracellular organelle part;intracellular part;macromolecular complex;membrane;membrane-bounded organelle;neuron projection;neuronal cell body;nuclear part;nucleoplasm;nucleus;organelle;organelle part;plasma membrane;protein complex;protein phos…	biological regulation;biosynthetic process;cellular biosynthetic process;cellular macromolecule biosynthetic process;cellular macromolecule metabolic process;cellular metabolic process;cellular nitrogen compound metabolic process;cellular process;macromolecule biosynthetic process;macromolecule metabolic process;metabolic process;negative regulation of biological process;negative regulation of bi…	armadillo repeat domain binding;binding;calmodulin binding;enzyme binding;nucleic acid binding transcription factor activity;phosphatase binding;protein binding;protein complex binding;protein domain specific binding;protein phosphatase 2A binding;protein phosphatase binding;sequence-specific DNA binding transcription factor activity;transcription regulator activity;transcription repressor activi…		Striatin;WD domain, G-beta repeat		no	31363005	63	3	77.744	713	+		+
P54132	ENSG00000197299	BLM;RECQ2;RECQL3	Bloom syndrome protein;DNA helicase, RecQ-like type 2;RecQ protein-like 3	NaN	-0.393512	1.97863	-0.00518438	0.908537	-0.0309024	2.68541	-1.65511	NaN	-1.49791	1.92912	-1.4832	BASC (Ab 80) complex (BRCA1-associated genome surveillance complex);BASC complex (BRCA1-associated genome surveillance complex);BLM complex II;BLM complex III;BLM-RAD51L3-XRCC2 complex;BLM-TOP3A complex;BLM-TRF2 complex;BRAFT complex;FA complex (Fanconi anemia complex);MSH2-6-BLM-p53-RAD51 complex;PTIP-DNA damage response complex	15	cell part;chromosomal part;chromosome, telomeric region;cytoplasm;germ cell nucleus;intracellular;intracellular membrane-bounded organelle;intracellular non-membrane-bounded organelle;intracellular organelle;intracellular organelle part;intracellular part;lateral element;male germ cell nucleus;membrane-bounded organelle;non-membrane-bounded organelle;nuclear body;nuclear chromosome part;nuclear m…	alpha-beta T cell activation;alpha-beta T cell differentiation;anatomical structure homeostasis;ATP catabolic process;ATP metabolic process;biological regulation;biosynthetic process;catabolic process;cell activation;cell cycle checkpoint;cell cycle phase;cell cycle process;cell differentiation;cellular biosynthetic process;cellular catabolic process;cellular component assembly;cellular component…	3'-5' DNA helicase activity;adenyl nucleotide binding;adenyl ribonucleotide binding;ATP binding;ATPase activity;ATPase activity, coupled;ATP-dependent 3'-5' DNA helicase activity;ATP-dependent DNA helicase activity;ATP-dependent helicase activity;binding;bubble DNA binding;catalytic activity;DNA binding;DNA helicase activity;DNA secondary structure binding;DNA strand annealing activity;DNA-depend…	Homologous recombination	BDHCT;DEAD;Helicase conserved C-terminal domain;HRDC;RQC	+	yes	91260558	63	3	159	1417	+		+
Q9Y6X4	ENSG00000198780	FAM169A;KIAA0888	Protein FAM169A	NaN	-0.418719	1.44332	-0.235591	2.50366	0.0428968	1.57064	-1.09974	NaN	-1.3874	1.83725	-1.48487		5							no	74073399	63	3	74.954	670	+		+
Q9H814	ENSG00000164902	PHAX;RNUXA	Phosphorylated adapter RNA export protein;RNA U small nuclear RNA export adapter protein	1.89873	-0.265797	NaN	0.0958212	NaN	0.0475569	2.82116	-0.478008	2.62607	-1.04725	2.88796	-1.50523	CRM1-RAN-PHAX-CBC complex (cap binding complex);PHAX-CBC complex (cap binding complex)	5	Cajal body;cell body;cell fraction;cell part;cytoplasm;cytoplasmic part;cytosol;intracellular membrane-bounded organelle;intracellular organelle;intracellular organelle part;intracellular part;membrane-bounded organelle;neuronal cell body;nuclear body;nuclear part;nucleoplasm;nucleoplasm part;nucleus;organelle;organelle part;soluble fraction	cellular component assembly;cellular component assembly at cellular level;cellular component organization;cellular component organization at cellular level;cellular component organization or biogenesis;cellular component organization or biogenesis at cellular level;cellular macromolecular complex assembly;cellular macromolecular complex subunit organization;cellular macromolecule metabolic proces…	binding;nucleic acid binding;RNA binding;toxin binding	RNA transport	PHAX RNA-binding domain	+	no	125935960	63	3	44.402	394	+	+	+
O75152	ENSG00000058673	KIAA0663;ZC3H11A;ZC3HDC11A	Zinc finger CCCH domain-containing protein 11A	4.66583	0.0661341	3.93988	-0.0247452	1.71398	0.0975214	2.55241	-1.60235	2.3173	-1.44921	2.38623	-1.52028		1			binding;cation binding;ion binding;metal ion binding;nucleic acid binding;protein binding;transition metal ion binding;zinc ion binding				no	203764782	63	3	89.13	810	+	+	+
Q8IW35	ENSG00000182504	CEP97;LRRIQ2	Centrosomal protein of 97 kDa;Leucine-rich repeat and IQ domain-containing protein 2	NaN	-0.47254	1.13793	-0.139383	NaN	NaN	1.4864	-1.20851	1.14854	-1.25669	1.74935	-1.52187		3	cell part;centrosome;cytoplasm;cytoplasmic part;cytoskeletal part;cytoskeleton;intracellular membrane-bounded organelle;intracellular non-membrane-bounded organelle;intracellular organelle;intracellular organelle part;intracellular part;membrane-bounded organelle;microtubule organizing center;non-membrane-bounded organelle;nuclear part;nucleolus;nucleus;organelle;organelle part		binding;protein binding		IQ;Leucine Rich repeats (2 copies)		no	101442769	63	3	96.98	865	+	+	+
O15400	ENSG00000079950	STX7	Syntaxin-7	NaN	-0.409434	4.53373	-0.284896	3.0467	-0.138495	2.9198	-1.48609	2.47905	-1.31756	3.19576	-1.52551	Class C Vps complex (VPS11, VPS18, STX7)	6	cell part;cytoplasmic part;early endosome membrane;endosomal part;endosome;endosome membrane;integral to membrane;intracellular membrane-bounded organelle;intracellular organelle;intracellular organelle part;intracellular part;intrinsic to membrane;macromolecular complex;membrane;membrane part;membrane-bounded organelle;organelle;organelle membrane;organelle part;protein complex;SNARE complex	cellular process;establishment of localization;establishment of localization in cell;establishment of protein localization;Golgi vesicle transport;intracellular protein transport;intracellular transport;post-Golgi vesicle-mediated transport;protein transport;transport;vesicle-mediated transport	binding;protein binding;protein complex binding;SNAP receptor activity	Phagosome;SNARE interactions in vesicular transport	SNARE;Syntaxin	+	yes	132779054	63	3	29.815	261	+	+	+
P55011	ENSG00000064651	NKCC1;SLC12A2	Basolateral Na-K-Cl symporter;Bumetanide-sensitive sodium-(potassium)-chloride cotransporter 1;Solute carrier family 12 member 2	NaN	-0.212815	3.63284	-0.145509	3.73823	-0.0980045	1.50315	-1.56221	1.40467	-1.05243	1.20533	-1.53495		5	apical plasma membrane;basolateral plasma membrane;cell fraction;cell part;insoluble fraction;integral to membrane;integral to plasma membrane;intrinsic to membrane;intrinsic to plasma membrane;membrane;membrane fraction;membrane part;plasma membrane;plasma membrane part	ammonium transport;anion transport;cation transport;cellular process;chloride transport;detection of abiotic stimulus;detection of external stimulus;detection of mechanical stimulus;detection of mechanical stimulus involved in sensory perception;detection of mechanical stimulus involved in sensory perception of sound;detection of stimulus;detection of stimulus involved in sensory perception;estab…	active transmembrane transporter activity;ammonia transmembrane transporter activity;anion transmembrane transporter activity;anion:cation symporter activity;cation transmembrane transporter activity;cation:chloride symporter activity;chloride transmembrane transporter activity;inorganic anion transmembrane transporter activity;ion transmembrane transporter activity;secondary active transmembrane…	Pancreatic secretion;Salivary secretion;Vibrio cholerae infection	AA_permease;AA_permease_N		no	127419458	63	3	131.45	1212	+	+	+
Q9UNF1	ENSG00000102316	BCG1;MAGED2	11B6;Breast cancer-associated gene 1 protein;Hepatocellular carcinoma-associated protein JCL-1;MAGE-D2 antigen;Melanoma-associated antigen D2	NaN	-0.107073	NaN	-0.242046	NaN	-0.129064	2.73314	-1.29987	2.93794	-1.17312	2.41627	-1.54388		X					MAGE		yes	54834032	63	3	64.953	606	+	+	+
Q7Z460	ENSG00000074054	CLASP1;KIAA0622;MAST1	CLIP-associating protein 1;Cytoplasmic linker-associated protein 1;Multiple asters homolog 1;Protein Orbit homolog 1	NaN	-0.308483	4.9006	-0.273253	NaN	-0.0953927	1.62748	-1.50509	1.36826	-1.32406	1.83136	-1.54625		2	cell cortex;cell cortex part;cell part;centrosomal corona;centrosome;chromosomal part;chromosome;chromosome, centromeric region;condensed chromosome kinetochore;cortical cytoskeleton;cortical microtubule cytoskeleton;cytoplasm;cytoplasmic microtubule;cytoplasmic part;cytoskeletal part;cytoskeleton;cytosol;Golgi apparatus;intracellular membrane-bounded organelle;intracellular non-membrane-bounded …	axon guidance;biological regulation;cell cycle;cell cycle phase;cell cycle process;cell division;cellular component organization;cellular component organization at cellular level;cellular component organization or biogenesis;cellular component organization or biogenesis at cellular level;cellular process;chemotaxis;cytoskeleton organization;establishment or maintenance of cell polarity;exit from …	binding;cytoskeletal protein binding;kinetochore binding;microtubule binding;microtubule plus-end binding;protein binding;tubulin binding		CLASP N terminal;HEAT		yes	122095352	63	3	169.45	1538	+	+	+
O15446	ENSG00000117877	ASE1;CAST;CD3EAP;PAF49	A34.5;Antisense to ERCC-1 protein;CD3-epsilon-associated protein;DNA-directed RNA polymerase I subunit RPA34;RNA polymerase I-associated factor PAF49	NaN	-0.155102	NaN	NaN	2.1118	-0.148774	2.78848	-2.85685	2.67873	-1.78545	2.54501	-1.55184	TNF-alpha-NF-kappa B signaling complex 5	19	cell part;chromosome;DNA-directed RNA polymerase complex;DNA-directed RNA polymerase I complex;intracellular membrane-bounded organelle;intracellular non-membrane-bounded organelle;intracellular organelle;intracellular organelle part;intracellular part;macromolecular complex;membrane-bounded organelle;non-membrane-bounded organelle;nuclear DNA-directed RNA polymerase complex;nuclear part;nucleola…	biological regulation;biosynthetic process;cell surface receptor linked signaling pathway;cellular biosynthetic process;cellular macromolecule biosynthetic process;cellular macromolecule metabolic process;cellular metabolic process;cellular nitrogen compound metabolic process;cellular process;cellular response to stimulus;enzyme linked receptor protein signaling pathway;macromolecule biosynthetic…	catalytic activity;DNA-directed RNA polymerase activity;nucleotidyltransferase activity;RNA polymerase activity;transferase activity;transferase activity, transferring phosphorus-containing groups		DNA-directed RNA polymerase I subunit RPA34.5	+	no	45909467	63	3	54.985	510	+	+	+
Q8NFC6	ENSG00000038219	BOD1L;FAM44A;KIAA1327	Biorientation of chromosomes in cell division protein 1-like;Protein FAM44A	NaN	-0.328808	2.74826	-0.303653	0.618395	-0.041028	2.58263	-1.28725	1.50014	-0.792719	2.34698	-1.56014		4			binding;DNA binding;nucleic acid binding		COMPASS (Complex proteins associated with Set1p) component shg1		yes	13570362	63	3	330.46	3051	+	+	+
Q7Z3K3	ENSG00000143442	KIAA0461;Nbla00003;POGZ;SUHW5;ZNF280E;ZNF635	Pogo transposable element with ZNF domain;Suppressor of hairy wing homolog 5;Zinc finger protein 280E;Zinc finger protein 635	NaN	-0.290618	1.00834	-0.121232	0.817135	-0.0282478	2.48567	-1.71191	2.29159	-1.50374	2.38568	-1.5653		1	cell part;chromatin;chromosomal part;chromosome;cytoplasm;intracellular;intracellular membrane-bounded organelle;intracellular non-membrane-bounded organelle;intracellular organelle;intracellular organelle part;intracellular part;membrane-bounded organelle;non-membrane-bounded organelle;nuclear chromatin;nuclear chromosome part;nuclear part;nucleus;organelle;organelle part	biological regulation;cell cycle;cell cycle process;cell division;cellular component assembly;cellular component assembly at cellular level;cellular component organization;cellular component organization at cellular level;cellular component organization or biogenesis;cellular component organization or biogenesis at cellular level;cellular macromolecular complex assembly;cellular macromolecular co…	binding;cation binding;DNA binding;ion binding;metal ion binding;nucleic acid binding;protein binding;transition metal ion binding;zinc ion binding		DDE superfamily endonuclease;HTH_Tnp_Tc5		no	151375200	63	3	155.34	1410	+	+	+
Q9NVM9	ENSG00000064102	C12orf11	Cell cycle regulator Mat89Bb homolog;Sarcoma antigen NY-SAR-95	NaN	0.0280177	1.74357	-0.132816	2.59316	-0.0340948	2.15318	-1.34309	2.23593	-1.36318	2.58573	-1.58201		12		biological regulation;cell cycle;cell cycle phase;cell cycle process;cell division;cellular component organization;cellular component organization at cellular level;cellular component organization or biogenesis;cellular component organization or biogenesis at cellular level;cellular process;mitosis;nuclear division;organelle fission;organelle organization;regulation of biological process;regulati…	binding;protein binding		Cell cycle and development regulator		no	27058114	63	3	80.224	706	+	+	+
Q13136	ENSG00000131626	LIP1;PPFIA1	LAR-interacting protein 1;Liprin-alpha-1;Protein tyrosine phosphatase receptor type f polypeptide-interacting protein alpha-1	NaN	-0.261118	4.24907	-0.274313	NaN	-0.103468	1.94508	-1.8992	2.48173	-1.63613	2.58323	-1.58692		11	cell part;cytoplasm;intracellular part	biological adhesion;biological regulation;cell adhesion;cell-matrix adhesion;cell-substrate adhesion;cellular process;cellular response to stimulus;regulation of biological process;regulation of cellular process;response to stimulus;signal transduction	binding;molecular transducer activity;protein binding;signal transducer activity		SAM domain (Sterile alpha motif);SAM domain (Sterile alpha motif)		yes	70116806	63	3	135.78	1202	+	+	+
Q9Y6D6	ENSG00000066777	ARFGEF1;ARFGEP1;BIG1	Brefeldin A-inhibited guanine nucleotide-exchange protein 1;p200 ARF guanine nucleotide exchange factor;p200 ARF-GEP1	NaN	-0.386103	5.77462	-0.40071	2.12683	-0.0766672	2.28764	-1.42445	2.34855	-1.39666	2.34537	-1.60427		8	cell part;cytoplasm;intracellular;intracellular part	biological regulation;cellular process;establishment of localization;establishment of localization in cell;exocytosis;regulation of ARF protein signal transduction;regulation of biological process;regulation of cellular process;regulation of Ras protein signal transduction;regulation of response to stimulus;regulation of signal transduction;regulation of signaling;regulation of small GTPase media…	ARF GTPase activator activity;ARF guanyl-nucleotide exchange factor activity;binding;cytoskeletal protein binding;enzyme activator activity;enzyme regulator activity;GTPase activator activity;GTPase regulator activity;guanyl-nucleotide exchange factor activity;myosin binding;nucleoside-triphosphatase regulator activity;protein binding;small GTPase regulator activity		Domain of unknown function (DUF1981);Guanine nucleotide exchange factor in Golgi transport N-terminal;Sec7		yes	68085747	63	3	208.76	1849	+	+	+
Q13426	ENSG00000152422	XRCC4	DNA repair protein XRCC4;X-ray repair cross-complementing protein 4	NaN	-0.418124	1.0948	-0.317149	1.07066	-0.144195	2.511	-1.67816	3.25582	-1.21338	2.82528	-1.60525	DNA double-strand break end-joining complex;DNA ligase IV-XRCC4 complex;DNA ligase IV-XRCC4 complex (LX complex);DNA ligase IV-XRCC4-AHNK complex;DNA ligase IV-XRCC4-PNK complex;DNA ligase IV-XRCC4-XLF complex	5	cell part;chromosome;condensed chromosome;cytoplasmic part;cytosol;DNA ligase IV complex;DNA-dependent protein kinase-DNA ligase 4 complex;intracellular membrane-bounded organelle;intracellular non-membrane-bounded organelle;intracellular organelle;intracellular organelle part;intracellular part;macromolecular complex;membrane-bounded organelle;nonhomologous end joining complex;non-membrane-bound…	biological regulation;cellular macromolecule metabolic process;cellular metabolic process;cellular nitrogen compound metabolic process;cellular process;cellular process involved in reproduction;cellular response to stimulus;cellular response to stress;DNA integration;DNA ligation;DNA ligation involved in DNA repair;DNA metabolic process;DNA recombination;DNA repair;double-strand break repair;doub…	binding;catalytic activity;DNA binding;ligase activity;nucleic acid binding;protein binding;protein C-terminus binding	Non-homologous end-joining	DNA double-strand break repair and V(D)J recombination protein XRCC4	+	yes	82373317	63	3	38.286	336	+	+	+
Q96K76	ENSG00000170242	USP47	Deubiquitinating enzyme 47;Ubiquitin carboxyl-terminal hydrolase 47;Ubiquitin thiolesterase 47;Ubiquitin-specific-processing protease 47	NaN	-0.319802	2.55173	-0.287342	1.483	0.0259544	1.61526	-1.96355	2.19711	-1.57734	1.95709	-1.62871		11	cell part;cullin-RING ubiquitin ligase complex;cytoplasm;intracellular part;macromolecular complex;protein complex;SCF ubiquitin ligase complex;ubiquitin ligase complex	base-excision repair;biological regulation;catabolic process;cellular catabolic process;cellular macromolecule catabolic process;cellular macromolecule metabolic process;cellular metabolic process;cellular nitrogen compound metabolic process;cellular process;cellular protein metabolic process;cellular response to abiotic stimulus;cellular response to light stimulus;cellular response to radiation;…	binding;catalytic activity;cysteine-type peptidase activity;hydrolase activity;hydrolase activity, acting on ester bonds;peptidase activity;peptidase activity, acting on L-amino acid peptides;protein binding;protein domain specific binding;small conjugating protein-specific protease activity;specific transcriptional repressor activity;thiolester hydrolase activity;transcription regulator activity…		Ubiquitin carboxyl-terminal hydrolase		yes	11862970	63	3	157.27	1375	+	+	+
Q8N8A6	ENSG00000185163	DDX51	ATP-dependent RNA helicase DDX51;DEAD box protein 51	NaN	-0.322394	1.95126	-0.171426	1.83839	-0.365863	2.29725	-1.66613	2.82086	-1.29049	2.3976	-1.63009		12	cell part;intracellular membrane-bounded organelle;intracellular non-membrane-bounded organelle;intracellular organelle;intracellular organelle part;intracellular part;membrane-bounded organelle;non-membrane-bounded organelle;nuclear part;nucleolus;nucleus;organelle;organelle part	cellular component biogenesis;cellular component biogenesis at cellular level;cellular component organization or biogenesis;cellular component organization or biogenesis at cellular level;cellular macromolecule metabolic process;cellular metabolic process;cellular nitrogen compound metabolic process;cellular process;macromolecule metabolic process;metabolic process;ncRNA metabolic process;ncRNA p…	adenyl nucleotide binding;adenyl ribonucleotide binding;ATP binding;ATPase activity;ATPase activity, coupled;ATP-dependent helicase activity;binding;catalytic activity;helicase activity;hydrolase activity;hydrolase activity, acting on acid anhydrides;hydrolase activity, acting on acid anhydrides, in phosphorus-containing anhydrides;nucleic acid binding;nucleoside-triphosphatase activity;nucleotid…		DEAD;Helicase conserved C-terminal domain		no	132621139	63	3	72.456	666	+	+	+
P17028	ENSG00000172466	KOX17;ZNF191;ZNF24;ZSCAN3	Retinoic acid suppression protein A;Zinc finger and SCAN domain-containing protein 3;Zinc finger protein 191;Zinc finger protein 24;Zinc finger protein KOX17	NaN	-0.188393	2.59277	-0.373869	NaN	-0.124131	3.01263	-1.87552	2.55343	-1.67204	3.00892	-1.63949		18	cell part;intracellular;intracellular membrane-bounded organelle;intracellular organelle;intracellular part;membrane-bounded organelle;nucleus;organelle	axon ensheathment;biological regulation;biosynthetic process;cellular biosynthetic process;cellular macromolecule biosynthetic process;cellular macromolecule metabolic process;cellular metabolic process;cellular nitrogen compound metabolic process;cellular process;ensheathment of neurons;macromolecule biosynthetic process;macromolecule metabolic process;metabolic process;myelination;negative regu…	binding;cation binding;DNA binding;ion binding;metal ion binding;nucleic acid binding;nucleic acid binding transcription factor activity;protein binding;sequence-specific DNA binding;sequence-specific DNA binding transcription factor activity;transcription regulator activity;transcription repressor activity;transition metal ion binding;zinc ion binding		SCAN;zf-C2H2		yes	32912176	63	3	42.155	368	+		+
Q641Q2	ENSG00000099290	FAM21A	WASH complex subunit FAM21A	NaN	-0.367422	NaN	-0.268006	1.49493	-0.23438	1.509	-1.9228	1.58774	-1.47125	2.21821	-1.65992		10	cell part;cytoplasmic part;early endosome;early endosome membrane;endosomal part;endosome;endosome membrane;intracellular membrane-bounded organelle;intracellular organelle;intracellular organelle part;intracellular part;macromolecular complex;membrane;membrane-bounded organelle;organelle;organelle membrane;organelle part;protein complex;WASH complex	cellular process;endosome transport;establishment of localization;establishment of localization in cell;intracellular transport;retrograde transport, endosome to Golgi;transport;vesicle-mediated transport					yes	51827648	63	3	147.18	1341	+	+	+
Q15648	ENSG00000125686	ARC205;CRSP1;CRSP200;DRIP205;DRIP230;MED1;PBP;PPARBP;PPARGBP;RB18A;TRAP220;TRIP2	Activator-recruited cofactor 205 kDa component;Mediator complex subunit 1;Mediator of RNA polymerase II transcription subunit 1;p53 regulatory protein RB18A;Peroxisome proliferator-activated receptor-binding protein;Thyroid hormone receptor-associated protein complex 220 kDa component;Thyroid receptor-interacting protein 2;Vitamin D receptor-interacting protein complex component DRIP205	NaN	-0.293478	1.65772	-0.214549	1.4232	-0.0811469	2.08103	-1.70467	1.8756	-1.60807	2.67767	-1.68543	ARC complex;ARC92-Mediator complex;ARC-L complex;BRD4 complex;CCNC-CDK8-MED1-MED6-MED7 xcomplex;CRSP complex;DRIP complex;HES1 promoter-Notch enhancer complex;Mediator complex;P-TEFb-BRD4-TRAP220 complex;SMCC complex;TFTC-type histone acetyl transferase complex;TRAP complex;TRAP-SMCC mediator complex	17	cell part;intracellular membrane-bounded organelle;intracellular organelle;intracellular organelle part;intracellular part;macromolecular complex;mediator complex;membrane-bounded organelle;nuclear part;nucleoplasm;nucleoplasm part;nucleus;organelle;organelle part;protein complex	alcohol metabolic process;amine metabolic process;anatomical structure development;anatomical structure morphogenesis;androgen biosynthetic process;androgen metabolic process;androgen receptor signaling pathway;appendage morphogenesis;benzene-containing compound metabolic process;biological regulation;biosynthetic process;body fluid secretion;brain development;branching involved in mammary gland …	binding;chromatin binding;DNA binding;estrogen receptor binding;general RNA polymerase II transcription factor activity;hormone receptor binding;ligand-dependent nuclear receptor binding;ligand-dependent nuclear receptor transcription coactivator activity;molecular transducer activity;nuclear hormone receptor binding;nucleic acid binding;peroxisome proliferator activated receptor binding;protein …		Med1	+	no	37560538	63	3	168.48	1581	+	+	+
Q7L4I2	ENSG00000111011	RSRC2	Arginine/serine-rich coiled-coil protein 2	NaN	-0.459402	NaN	-0.32488	1.16596	0.0782773	NaN	-0.340921	1.39289	-1.29015	0.660553	-1.68551		12							no	122989240	63	3	50.559	434		+	+
Q14139	ENSG00000110344	KIAA0126;UBE4A	Ubiquitin conjugation factor E4 A	NaN	0.0345847	0.816291	-0.126222	NaN	NaN	2.67088	-1.70465	1.18743	-1.53459	1.53022	-1.69102		11	cell part;intracellular part;macromolecular complex;protein complex;ubiquitin ligase complex	catabolic process;cellular catabolic process;cellular macromolecule catabolic process;cellular macromolecule metabolic process;cellular metabolic process;cellular process;cellular protein metabolic process;macromolecule catabolic process;macromolecule metabolic process;macromolecule modification;metabolic process;modification-dependent macromolecule catabolic process;modification-dependent protei…	acid-amino acid ligase activity;binding;catalytic activity;ligase activity;ligase activity, forming carbon-nitrogen bonds;protein binding;small conjugating protein ligase activity;ubiquitin-protein ligase activity;ubiquitin-ubiquitin ligase activity	Ubiquitin mediated proteolysis	Ubiquitin elongating factor core;U-box		yes	118230300	63	3	123.52	1073	+	+	+
O94888	ENSG00000163960	KIAA0794;UBXD7;UBXN7	UBX domain-containing protein 7	NaN	-0.307242	2.04123	-0.275074	2.06506	0.0500618	2.79886	-1.93518	2.92755	-1.53067	2.41563	-1.69272		3			binding;protein binding		UBX		yes	196074533	63	3	54.862	489	+	+	+
Q9NW82	ENSG00000082068	WDR70	WD repeat-containing protein 70	NaN	0.0233152	0.998196	-0.219718	2.51502	-0.156338	2.42533	-1.95024	2.62047	-1.47641	2.32076	-1.69336		5					WD domain, G-beta repeat		no	37379314	63	3	73.2	654	+		+
P16333	ENSG00000158092	NCK;NCK1	Cytoplasmic protein NCK1;NCK adaptor protein 1;SH2/SH3 adaptor protein NCK-alpha	NaN	-0.399635	NaN	-0.239287	5.35702	-0.136618	3.01004	-1.65537	2.50777	-1.45236	2.52035	-1.70161		3	cell part;cytoplasm;cytoplasmic part;cytosol;endoplasmic reticulum;intracellular membrane-bounded organelle;intracellular organelle;intracellular part;membrane-bounded organelle;nucleus;organelle	activation of immune response;antigen receptor-mediated signaling pathway;axon guidance;biological regulation;cell activation;cell surface receptor linked signaling pathway;cellular component assembly;cellular component assembly at cellular level;cellular component organization;cellular component organization at cellular level;cellular component organization or biogenesis;cellular component organ…	binding;binding, bridging;cytoskeletal adaptor activity;cytoskeletal protein binding;protein binding;protein binding, bridging;protein complex scaffold;receptor binding;receptor signaling complex scaffold activity;structural molecule activity	ErbB signaling pathway;Pathogenic Escherichia coli infection;T cell receptor signaling pathway	SH2;SH3 domain		yes	136581050	63	3	42.864	377	+	+	+
Q6UWE0	ENSG00000148356	LRSAM1;TAL;UNQ6496/PRO21356	E3 ubiquitin-protein ligase LRSAM1;Leucine-rich repeat and sterile alpha motif-containing protein 1;Tsg101-associated ligase	NaN	-0.358718	1.77115	-0.336502	2.7756	-0.173321	1.17234	-3.08872	NaN	0.090447	1.30491	-1.7081		9	cell part;cytoplasm;extracellular region;intracellular part;membrane part	biological regulation;catabolic process;cellular component organization;cellular component organization or biogenesis;cellular macromolecule metabolic process;cellular membrane organization;cellular metabolic process;cellular process;cellular protein metabolic process;endocytosis;establishment of localization;establishment of protein localization;macromolecule catabolic process;macromolecule meta…	acid-amino acid ligase activity;binding;catalytic activity;cation binding;hormone activity;ion binding;ligase activity;ligase activity, forming carbon-nitrogen bonds;metal ion binding;protein binding;receptor binding;small conjugating protein ligase activity;transition metal ion binding;ubiquitin-protein ligase activity;zinc ion binding		Leucine Rich Repeat;Leucine Rich repeats (2 copies);SAM domain (Sterile alpha motif)		no	130213765	63	3	83.593	723	+		+
Q7Z4V5	ENSG00000167674	HDGF2;HDGFRP2;UNQ785/PRO1604	Hepatoma-derived growth factor 2;Hepatoma-derived growth factor-related protein 2	NaN	-0.0158547	1.0768	-0.129919	1.02766	0.0729119	2.28866	-1.2922	1.64834	-1.36482	1.92366	-1.70847		19	cell part;intracellular membrane-bounded organelle;intracellular organelle;intracellular part;membrane-bounded organelle;nucleus;organelle	biosynthetic process;cellular biosynthetic process;cellular macromolecule biosynthetic process;cellular macromolecule metabolic process;cellular metabolic process;cellular nitrogen compound metabolic process;cellular process;macromolecule biosynthetic process;macromolecule metabolic process;metabolic process;nitrogen compound metabolic process;nucleic acid metabolic process;nucleobase, nucleoside…	binding;DNA binding;nucleic acid binding;protein binding;transcription regulator activity		LEDGF;PWWP		yes	4472255	63	3	74.815	676	+	+	+
Q96PU4	ENSG00000147854	NIRF;RNF107;UHRF2	E3 ubiquitin-protein ligase UHRF2;Np95/ICBP90-like RING finger protein;Nuclear protein 97;Nuclear zinc finger protein Np97;RING finger protein 107;Ubiquitin-like PHD and RING finger domain-containing protein 2;Ubiquitin-like-containing PHD and RING finger domains protein 2	NaN	-0.280248	2.77458	-0.224788	NaN	-1.25894	2.1367	-1.22155	2.46501	-1.18168	1.93492	-1.72044		9	cell part;intracellular membrane-bounded organelle;intracellular non-membrane-bounded organelle;intracellular organelle;intracellular organelle part;intracellular part;membrane-bounded organelle;non-membrane-bounded organelle;nuclear part;nucleolus;nucleus;organelle;organelle part	biological regulation;catabolic process;cell cycle;cell differentiation;cell proliferation;cellular catabolic process;cellular developmental process;cellular macromolecule catabolic process;cellular macromolecule metabolic process;cellular metabolic process;cellular process;cellular protein metabolic process;developmental process;macromolecule catabolic process;macromolecule metabolic process;mac…	acid-amino acid ligase activity;binding;catalytic activity;cation binding;DNA binding;ion binding;ligase activity;ligase activity, forming carbon-nitrogen bonds;metal ion binding;nucleic acid binding;protein binding;small conjugating protein ligase activity;transition metal ion binding;ubiquitin-protein ligase activity;zinc ion binding		DUF3590;PHD;ubiquitin;YDG/SRA domain		no	6413151	63	3	89.984	802	+	+	+
Q9P107	ENSG00000089639	GMIP	GEM-interacting protein	NaN	-0.476169	NaN	-0.339859	3.40385	-0.107192	2.26639	-1.47035	NaN	-1.82515	2.04393	-1.73348		19	cell part;cytoplasmic part;cytosol;intracellular;intracellular part	biological regulation;cellular process;cellular response to stimulus;intracellular signal transduction;negative regulation of catalytic activity;negative regulation of GTPase activity;negative regulation of hydrolase activity;negative regulation of molecular function;negative regulation of Ras GTPase activity;negative regulation of Rho GTPase activity;positive regulation of catalytic activity;pos…	binding;cation binding;enzyme activator activity;enzyme regulator activity;GTPase activator activity;GTPase regulator activity;ion binding;metal ion binding;nucleoside-triphosphatase regulator activity;protein binding;Ras GTPase activator activity;Rho GTPase activator activity;small GTPase regulator activity		RhoGAP		yes	19740288	63	3	106.68	970	+		+
Q13586	ENSG00000167323	GOK;STIM1	Stromal interaction molecule 1	NaN	-0.358504	1.4646	-0.00441838	NaN	0.0780582	1.18383	-1.47398	1.902	-0.166609	2.15177	-1.74971		11	cell part;cytoplasm;cytoplasmic part;cytoskeletal part;cytoskeleton;endoplasmic reticulum;endoplasmic reticulum membrane;endoplasmic reticulum part;integral to endoplasmic reticulum membrane;integral to membrane;integral to organelle membrane;integral to plasma membrane;intracellular membrane-bounded organelle;intracellular non-membrane-bounded organelle;intracellular organelle;intracellular orga…	activation of store-operated calcium channel activity;biological regulation;blood coagulation;calcium ion transport;cation transport;cell activation;cellular process;coagulation;detection of calcium ion;detection of chemical stimulus;detection of stimulus;divalent inorganic cation transport;divalent metal ion transport;establishment of localization;hemostasis;ion transport;metal ion transport;mul…	binding;calcium ion binding;cation binding;cytoskeletal protein binding;ion binding;metal ion binding;microtubule binding;microtubule plus-end binding;protein binding;tubulin binding		SAM domain (Sterile alpha motif)		no	3875757	63	3	77.422	685	+		+
Q9NQW7	ENSG00000108039	XPNPEP1;XPNPEPL;XPNPEPL1	Aminoacylproline aminopeptidase;Cytosolic aminopeptidase P;Soluble aminopeptidase P;Xaa-Pro aminopeptidase 1;X-Pro aminopeptidase 1;X-prolyl aminopeptidase 1, soluble	NaN	-0.378845	NaN	-0.0746812	4.2292	-0.133593	0.622418	-2.15626	0.677515	-1.52751	0.815371	-1.75302		10	cell part;cytoplasm;cytoplasmic part;cytosol;intracellular part	bradykinin catabolic process;catabolic process;cellular catabolic process;cellular metabolic process;cellular process;macromolecule metabolic process;metabolic process;peptide catabolic process;peptide metabolic process;primary metabolic process;protein metabolic process;proteolysis	aminopeptidase activity;binding;catalytic activity;cation binding;exopeptidase activity;hydrolase activity;identical protein binding;ion binding;manganese ion binding;metal ion binding;metalloaminopeptidase activity;metalloexopeptidase activity;metallopeptidase activity;peptidase activity;peptidase activity, acting on L-amino acid peptides;protein binding;protein dimerization activity;protein hom…		Creatinase/Prolidase N-terminal domain;Metallopeptidase family M24		no	111624524	63	3	74.797	666	+	+	+
Q6Y7W6	ENSG00000204120	GIGYF2;KIAA0642;PERQ2;TNRC15	GRB10-interacting GYF protein 2;PERQ amino acid-rich with GYF domain-containing protein 2;Trinucleotide repeat-containing gene 15 protein	4.51355	-0.428254	1.99841	-0.103328	3.7241	-0.103156	2.46843	-1.94746	1.54538	-1.59716	1.88223	-1.75522		2		cell death;cellular process;death	binding;protein binding		GYF		no	233562009	63	3	150.07	1299	+	+	+
Q9H1B7	ENSG00000119669	C14orf4;EAP1;IRF2BPL;KIAA1865;My039	Enhanced at puberty protein 1;Interferon regulatory factor 2-binding protein-like	NaN	-0.382612	NaN	0.00381375	2.12139	-0.0212264	1.55761	-1.41653	NaN	-1.05457	1.29003	-1.77595		14	cell part;intracellular membrane-bounded organelle;intracellular organelle;intracellular part;membrane-bounded organelle;nucleus;organelle				Interferon regulatory factor 2-binding protein zinc finger		yes	77490888	63	3	82.658	796	+		+
Q9UEE9	ENSG00000153774	BCNT;CFDP1	Bucentaur;Craniofacial development protein 1	NaN	-0.469499	0.999942	-0.468723	2.71011	-0.0379103	1.80703	-2.50051	2.2221	-1.51068	2.66814	-1.81807		16		anti-apoptosis;biological adhesion;biological regulation;cell adhesion;cellular process;developmental process;multicellular organismal development;multicellular organismal process;negative regulation of apoptosis;negative regulation of biological process;negative regulation of cell death;negative regulation of cellular process;negative regulation of programmed cell death;regulation of apoptosis;r…			BCNT		no	75327608	63	3	33.592	299	+	+	+
O95155	ENSG00000130939	HDNB1;KIAA0684;UBE4B;UFD2	Homozygously deleted in neuroblastoma 1;Ubiquitin conjugation factor E4 B;Ubiquitin fusion degradation protein 2	NaN	-0.346069	1.31176	-0.280304	2.12664	0.0689463	0.842228	-1.38652	2.43153	-0.718742	2.23582	-1.8226		1	cell part;cytoplasm;intracellular part;macromolecular complex;protein complex;ubiquitin ligase complex	apoptosis;catabolic process;cell death;cellular catabolic process;cellular macromolecule catabolic process;cellular macromolecule metabolic process;cellular metabolic process;cellular process;cellular protein metabolic process;death;macromolecule catabolic process;macromolecule metabolic process;macromolecule modification;metabolic process;modification-dependent macromolecule catabolic process;mo…	acid-amino acid ligase activity;binding;catalytic activity;enzyme binding;ligase activity;ligase activity, forming carbon-nitrogen bonds;protein binding;small conjugating protein ligase activity;ubiquitin-protein ligase activity;ubiquitin-ubiquitin ligase activity	Protein processing in endoplasmic reticulum;Ubiquitin mediated proteolysis	Ubiquitin elongating factor core;U-box		yes	10092890	63	3	146.18	1302	+	+	+
Q9Y6W5	ENSG00000158195	WASF2;WAVE2	Protein WAVE-2;Verprolin homology domain-containing protein 2;Wiskott-Aldrich syndrome protein family member 2	NaN	-0.469912	NaN	-0.15535	1.17478	-0.0846351	3.21257	-1.69972	2.52891	-1.83464	2.71974	-1.82772	ABI1-WASF2 complex;Wave-2 complex	1	actin cytoskeleton;cell part;cell projection;cytoplasm;cytoplasmic part;cytoskeleton;early endosome;endosome;intracellular;intracellular membrane-bounded organelle;intracellular non-membrane-bounded organelle;intracellular organelle;intracellular part;lamellipodium;membrane-bounded organelle;non-membrane-bounded organelle;organelle;ruffle	actin cytoskeleton organization;actin filament-based movement;actin filament-based process;ameboidal cell migration;anatomical structure formation involved in morphogenesis;angiogenesis;biological regulation;cAMP-mediated signaling;cell migration;cell motility;cell projection assembly;cell projection organization;cell surface receptor linked signaling pathway;cellular component assembly;cellular …	actin binding;binding;cytoskeletal protein binding;protein binding	Adherens junction;Bacterial invasion of epithelial cells;Fc gamma R-mediated phagocytosis;Regulation of actin cytoskeleton;Shigellosis	WH2	+	yes	27730730	63	3	54.283	498	+	+	+
Q99590	ENSG00000139218	CASP11;SCAF11;SFRS2IP;SIP1;SRSF2IP	CTD-associated SR protein 11;Protein SCAF11;Renal carcinoma antigen NY-REN-40;SC35-interacting protein 1;Serine/arginine-rich splicing factor 2-interacting protein;Splicing factor, arginine/serine-rich 2-interacting protein;Splicing regulatory protein 129;SR-related and CTD-associated factor 11;SRSF2-interacting protein	NaN	-0.379059	NaN	-0.340822	1.13047	0.0555833	1.89451	-1.7814	2.93203	-1.56592	2.36903	-1.83504		12	cell part;intracellular membrane-bounded organelle;intracellular organelle;intracellular part;membrane-bounded organelle;nucleus;organelle	cellular component assembly;cellular component assembly at cellular level;cellular component organization;cellular component organization at cellular level;cellular component organization or biogenesis;cellular component organization or biogenesis at cellular level;cellular macromolecular complex assembly;cellular macromolecular complex subunit organization;cellular macromolecule metabolic proces…	binding;cation binding;ion binding;metal ion binding;protein binding;transition metal ion binding;zinc ion binding		zf-C3HC4		yes	46315192	63	3	164.65	1463	+	+	+
Q14790	ENSG00000064012	CASP8;MCH5	Apoptotic cysteine protease;Apoptotic protease Mch-5;CAP4;Caspase-8;Caspase-8 subunit p10;Caspase-8 subunit p18;FADD-homologous ICE/ced-3-like protease;FADD-like ICE;ICE-like apoptotic protease 5;MORT1-associated ced-3 homolog	NaN	-0.360353	NaN	-0.00527403	0.676809	-0.0364239	2.06633	-2.09063	1.94193	-1.7244	1.79769	-1.83932	BAR-BCL2-CASP8 complex;BCL10-CHUK-BCL10-IKBKB complex;CASP8-CHUK-IKBKB-MALT1-BCL10 complex;CASP8-FADD-MALT1-BCL10 complex;Death induced signaling complex DISC (FAS, FADD, CASP8, CFLAR), membrane-associated, CD95L induced;Death induced signaling complex II (FADD, CASP8, CFLAR), cytosolic, CD95L induced;Death-inducing signaling complex DISC (type I cells associated), stimulated;DISC complex;FAS-FAD…	2	cell part;centrosome;cytoplasm;cytoplasmic part;cytoskeletal part;cytoskeleton;cytosol;death-inducing signaling complex;intracellular membrane-bounded organelle;intracellular non-membrane-bounded organelle;intracellular organelle;intracellular organelle part;intracellular part;macromolecular complex;membrane;membrane part;membrane-bounded organelle;microtubule organizing center;mitochondrial memb…	activation of caspase activity;activation of pro-apoptotic gene products;apoptosis;biological regulation;cell death;cellular component disassembly;cellular component disassembly at cellular level;cellular component disassembly involved in apoptosis;cellular component organization;cellular component organization at cellular level;cellular component organization or biogenesis;cellular component org…	binding;catalytic activity;cysteine-type endopeptidase activity;cysteine-type peptidase activity;endopeptidase activity;hydrolase activity;identical protein binding;peptidase activity;peptidase activity, acting on L-amino acid peptides;protein binding	Alzheimer's disease;Apoptosis;Chagas disease (American trypanosomiasis);Huntington's disease;NOD-like receptor signaling pathway;p53 signaling pathway;Pathways in cancer;RIG-I-like receptor signaling pathway;Toll-like receptor signaling pathway;Toxoplasmosis;Viral myocarditis	Caspase domain;Death effector domain	+	yes	202098166	63	3	61.863	538	+	+	+
Q2M2I8	ENSG00000115977	AAK1;KIAA1048	Adaptor-associated kinase 1;AP2-associated protein kinase 1	NaN	-0.28587	0.817333	-0.210364	NaN	-0.113048	1.76048	-1.88305	1.45835	-1.77516	1.60073	-1.86846		2	cell part;coated pit;cytoplasm;cytoplasmic part;intracellular membrane-bounded organelle;intracellular organelle;intracellular part;membrane;membrane part;membrane-bounded organelle;mitochondrion;organelle;plasma membrane	cellular macromolecule metabolic process;cellular metabolic process;cellular process;cellular protein metabolic process;macromolecule metabolic process;macromolecule modification;metabolic process;phosphate metabolic process;phosphorus metabolic process;phosphorylation;primary metabolic process;protein metabolic process;protein modification process;protein phosphorylation	adenyl nucleotide binding;adenyl ribonucleotide binding;ATP binding;binding;catalytic activity;kinase activity;nucleotide binding;phosphotransferase activity, alcohol group as acceptor;protein kinase activity;protein serine-threonine kinase activity;purine nucleotide binding;purine ribonucleoside triphosphate binding;purine ribonucleotide binding;ribonucleotide binding;transferase activity;transf…		Pkinase		yes	69688532	63	3	103.88	961	+	+	+
Q9ULX6	ENSG00000011243	AKAP8L;HRIHFB2018;NAKAP;NAKAP95	A-kinase anchor protein 8-like;Helicase A-binding protein 95;Homologous to AKAP95 protein;Neighbor of A-kinase-anchoring protein 95	2.65163	-0.352008	NaN	-0.431334	NaN	-0.0115344	2.45926	-1.66232	2.25486	-1.61572	2.09335	-1.87	CHUK-IQGAP2-AKAP8L-RELA-TNIP2 complex	19	cell part;cytoplasm;intracellular;intracellular membrane-bounded organelle;intracellular organelle;intracellular organelle part;intracellular part;membrane-bounded organelle;nuclear matrix;nuclear part;nucleus;organelle;organelle part		binding;cation binding;DEAD-H-box RNA helicase binding;DNA binding;enzyme binding;ion binding;metal ion binding;nucleic acid binding;protein binding;transition metal ion binding;zinc ion binding		AKAP95	+	no	15490859	63	3	71.639	646	+	+	+
Q9HCD5	ENSG00000124160	KIAA1637;NCOA5	Coactivator independent of AF-2;Nuclear receptor coactivator 5	NaN	-0.382841	NaN	-0.119173	1.09392	-0.0466975	0.857521	-1.72958	2.96296	-1.49215	2.09695	-1.87037		20	cell part;intracellular membrane-bounded organelle;intracellular organelle;intracellular part;membrane-bounded organelle;nucleus;organelle	biological regulation;biosynthetic process;cellular biosynthetic process;cellular macromolecule biosynthetic process;cellular macromolecule metabolic process;cellular metabolic process;cellular nitrogen compound metabolic process;cellular process;cellular protein metabolic process;macromolecule biosynthetic process;macromolecule metabolic process;metabolic process;nitrogen compound metabolic proc…	adenyl nucleotide binding;adenyl ribonucleotide binding;aminoacyl-tRNA ligase activity;ATP binding;binding;catalytic activity;ligase activity;ligase activity, forming aminoacyl-tRNA and related compounds;ligase activity, forming carbon-oxygen bonds;nucleotide binding;purine nucleotide binding;purine ribonucleoside triphosphate binding;purine ribonucleotide binding;ribonucleotide binding				yes	44689624	63	3	65.536	579	+	+	+
Q5T200	ENSG00000123200	KIAA0853;ZC3H13	Zinc finger CCCH domain-containing protein 13	NaN	-0.325623	NaN	-0.389411	NaN	-0.304173	1.84584	-1.53638	1.53894	-1.47113	2.28494	-1.87187	CEN complex	13			binding;cation binding;ion binding;metal ion binding;nucleic acid binding;transition metal ion binding;zinc ion binding		zf-CCCH	+	yes	46528600	63	3	196.63	1668	+	+	+
Q5JSH3	ENSG00000131725	WDR44	Rabphilin-11;WD repeat-containing protein 44	NaN	-0.290778	NaN	-0.291605	2.57797	0.0273802	1.99458	-1.9944	NaN	-1.82075	2.04375	-1.88112		X	cell part;cytoplasm;cytoplasmic part;cytosol;endosomal part;endosome;endosome membrane;Golgi apparatus;intracellular membrane-bounded organelle;intracellular organelle;intracellular organelle part;intracellular part;membrane;membrane-bounded organelle;organelle;organelle membrane;organelle part;perinuclear region of cytoplasm				WD domain, G-beta repeat		no	117480036	63	3	101.37	913	+		+
P51116	ENSG00000129245	FMR1L2;FXR2	Fragile X mental retardation syndrome-related protein 2	NaN	-0.397947	0.740408	-0.179425	NaN	-0.171821	1.44158	-1.62757	1.63717	-1.38405	1.78462	-1.9058		17	cell part;cytoplasm;cytosolic large ribosomal subunit;intracellular organelle part;intracellular part;large ribosomal subunit;macromolecular complex;organelle part;ribonucleoprotein complex		binding;nucleic acid binding;protein binding;RNA binding		Agenet;Fragile X-related 1 protein C terminal;KH domain		no	7494548	63	3	77.071	698	+	+	+
Q5VT52	ENSG00000163125	HSPC099;KIAA0460;RPRD2	Regulation of nuclear pre-mRNA domain-containing protein 2	1.47658	-0.340948	3.98712	-0.178117	2.78513	0.0412793	1.96415	-1.49272	1.61462	-1.58969	1.12722	-1.91737		1			binding;protein binding		DUF618		yes	150335567	63	3	156.02	1461	+		+
P42575	ENSG00000106144	CASP2;ICH1;NEDD2	Caspase-2;Caspase-2 subunit p12;Caspase-2 subunit p13;Caspase-2 subunit p18;Neural precursor cell expressed developmentally down-regulated protein 2;Protease ICH-1	2.70106	-0.489503	0.974461	-0.356121	2.11395	-0.134956	2.71216	-1.93882	1.88458	-1.79407	2.0235	-1.93113	PIDDsome complex	7	cell fraction;cell part;cytoplasm;cytoplasmic part;cytosol;insoluble fraction;intracellular;intracellular membrane-bounded organelle;intracellular organelle;intracellular part;membrane fraction;membrane-bounded organelle;mitochondrion;nucleus;organelle;soluble fraction	aging;anatomical structure development;apoptosis;biological regulation;brain development;cell death;cell surface receptor linked signaling pathway;cellular process;cellular response to abiotic stimulus;cellular response to external stimulus;cellular response to mechanical stimulus;cellular response to stimulus;death;developmental process;enzyme linked receptor protein signaling pathway;induction …	binding;catalytic activity;cysteine-type endopeptidase activity;cysteine-type peptidase activity;endopeptidase activity;enzyme binding;hydrolase activity;peptidase activity;peptidase activity, acting on L-amino acid peptides;protein binding;protein domain specific binding		CARD;Caspase domain	+	yes	142985308	63	3	50.685	452	+	+	+
Q9UK59	ENSG00000138231	DBR1	Lariat debranching enzyme	3.32832	-0.369539	3.54921	-0.500928	NaN	-0.0146855	2.82504	-1.99315	2.44506	-1.59105	2.34087	-1.94566		3	cell part;intracellular membrane-bounded organelle;intracellular organelle;intracellular part;membrane-bounded organelle;nucleus;organelle	cellular macromolecule metabolic process;cellular metabolic process;cellular nitrogen compound metabolic process;cellular process;macromolecule metabolic process;metabolic process;mRNA metabolic process;mRNA processing;nitrogen compound metabolic process;nuclear mRNA splicing, via spliceosome;nucleic acid metabolic process;nucleobase, nucleoside, nucleotide and nucleic acid metabolic process;prim…	binding;catalytic activity;cation binding;endonuclease activity;endonuclease activity, active with either ribo- or deoxyribonucleic acids and producing 5'-phosphomonoesters;endoribonuclease activity;endoribonuclease activity, producing 5'-phosphomonoesters;hydrolase activity;hydrolase activity, acting on ester bonds;ion binding;metal ion binding;nuclease activity;ribonuclease activity;RNA lariat …		Calcineurin-like phosphoesterase;DBR1		yes	137879854	63	3	61.554	544	+	+	+
Q14353	ENSG00000130005	GAMT	Guanidinoacetate N-methyltransferase	2.50022	-0.364225	1.83475	-0.226055	1.37155	-0.235787	3.13979	-2.81297	1.59186	-1.50722	2.34546	-1.97498		19	cell part;cytoplasmic part;cytosol;intracellular part	amine biosynthetic process;amine metabolic process;biosynthetic process;carboxylic acid biosynthetic process;carboxylic acid metabolic process;cellular amine metabolic process;cellular amino acid biosynthetic process;cellular amino acid metabolic process;cellular biosynthetic process;cellular ketone metabolic process;cellular metabolic process;cellular modified amino acid biosynthetic process;cel…	catalytic activity;guanidinoacetate N-methyltransferase activity;methyltransferase activity;S-adenosylmethionine-dependent methyltransferase activity;transferase activity;transferase activity, transferring one-carbon groups	Arginine and proline metabolism;Glycine, serine and threonine metabolism			yes	1397089	63	3	26.318	236	+	+	+
Q86WB0	ENSG00000091732	HSPC216;NIPA;ZC3HC1	Nuclear-interacting partner of ALK;Nuclear-interacting partner of anaplastic lymphoma kinase;Zinc finger C3HC-type protein 1	NaN	-0.327084	1.9928	-0.320259	NaN	-0.220982	2.27593	-1.81333	3.51716	-1.52218	2.42397	-1.98616	Ubiquitin E3 ligase (NIPA, SKP1A, CUL1, RBX1)	7	cell part;intracellular membrane-bounded organelle;intracellular organelle;intracellular part;membrane-bounded organelle;nucleus;organelle	anti-apoptosis;biological regulation;cell cycle;cell cycle phase;cell cycle process;cell division;cellular component organization;cellular component organization at cellular level;cellular component organization or biogenesis;cellular component organization or biogenesis at cellular level;cellular process;mitosis;negative regulation of apoptosis;negative regulation of biological process;negative …	binding;cation binding;enzyme binding;ion binding;kinase binding;metal ion binding;protein binding;protein kinase binding;transition metal ion binding;zinc ion binding		C3HC zinc finger-like;Rsm1	+	no	129658126	63	3	55.261	502	+	+	+
Q14241	ENSG00000011007	MSTP059;TCEB3	Elongin 110 kDa subunit;Elongin-A;RNA polymerase II transcription factor SIII subunit A1;SIII p110;Transcription elongation factor B polypeptide 3	NaN	-0.320889	3.49814	-0.173845	NaN	0.0305865	3.28893	-1.80384	1.846	-1.56852	2.41655	-2.00024		1	cell part;integral to membrane;intracellular membrane-bounded organelle;intracellular organelle;intracellular organelle part;intracellular part;intrinsic to membrane;macromolecular complex;membrane part;membrane-bounded organelle;nuclear part;nucleoplasm;nucleoplasm part;nucleus;organelle;organelle part;protein complex;transcription elongation factor complex	biological regulation;biosynthetic process;cellular biosynthetic process;cellular macromolecule biosynthetic process;cellular macromolecule metabolic process;cellular metabolic process;cellular nitrogen compound metabolic process;cellular process;gene expression;macromolecule biosynthetic process;macromolecule metabolic process;metabolic process;nitrogen compound metabolic process;nucleic acid me…	binding;DNA binding;nucleic acid binding;RNA polymerase II transcription elongation factor activity;transcription elongation regulator activity;transcription regulator activity		Elongin_A;Med26		no	24069645	63	3	89.908	798	+		+
P41214	ENSG00000143486	EIF2D;HCA56;LGTN	Eukaryotic translation initiation factor 2D;Hepatocellular carcinoma-associated antigen 56;Ligatin	3.62382	-0.301114	2.46395	-0.198616	NaN	-0.103582	2.92113	-2.16637	2.26673	-1.798	2.85788	-2.01478		1	cell part;cytoplasm;intracellular part	biosynthetic process;cellular biosynthetic process;cellular macromolecule biosynthetic process;cellular macromolecule metabolic process;cellular metabolic process;cellular process;cellular protein metabolic process;establishment of localization;establishment of localization in cell;establishment of protein localization;intracellular protein transport;intracellular transport;macromolecule biosynth…	binding;molecular transducer activity;nucleic acid binding;protein binding;receptor activity;RNA binding;signal transducer activity;translation factor activity, nucleic acid binding;translation initiation factor activity		SUI1		yes	206744620	63	3	64.706	584	+	+	+
Q7Z6I6	ENSG00000186517	ARHGAP30	Rho GTPase-activating protein 30;Rho-type GTPase-activating protein 30	NaN	-0.455692	NaN	-0.340451	3.07589	-0.204036	2.668	-2.13131	2.30408	-1.79685	2.13928	-2.0957		1	cell part;cytoplasmic part;cytosol;intracellular;intracellular part	biological regulation;cellular process;cellular response to stimulus;intracellular signal transduction;positive regulation of catalytic activity;positive regulation of GTPase activity;positive regulation of hydrolase activity;positive regulation of molecular function;regulation of biological process;regulation of catabolic process;regulation of catalytic activity;regulation of cellular catabolic …	enzyme activator activity;enzyme regulator activity;GTPase activator activity;GTPase regulator activity;nucleoside-triphosphatase regulator activity		RhoGAP		yes	161016736	63	3	118.59	1101	+	+	+
Q9H446	ENSG00000111832	CGI-24;DFRP2;PTD013;RWDD1	DRG family-regulatory protein 2;RWD domain-containing protein 1	NaN	-0.351081	2.22668	-0.0930705	NaN	NaN	3.49198	-1.54238	2.81939	-1.38286	3.14223	-2.12392		6			binding;protein binding		RWD		no	116892530	63	3	27.939	243	+	+	+
Q9BRD0	ENSG00000137656	BUD13	BUD13 homolog	NaN	-0.396228	1.486	-0.215725	NaN	-0.0247868	2.26513	-1.81332	2.24467	-1.66327	2.4447	-2.12558	Spliceosome	11					Bud13	+	no	116618886	63	3	70.52	619	+	+	+
Q14761	ENSG00000213402	LPAP;PTPRCAP	CD45-associated protein;Lymphocyte phosphatase-associated phosphoprotein;Protein tyrosine phosphatase receptor type C-associated protein	3.12242	-0.466134	1.94045	-0.366429	NaN	-2.71038	2.14826	-2.2324	2.8441	-2.00172	1.8901	-2.19558		11	cell part;integral to membrane;intrinsic to membrane;membrane;membrane part;plasma membrane	defense response;response to stimulus;response to stress					no	67202981	63	3	21.196	206	+		+
Q9BRP8	ENSG00000170473	PYM;WIBG	Partner of Y14 and mago;Protein wibg homolog	NaN	-0.469216	NaN	-0.695459	2.79864	-0.289239	2.04866	-3.83564	1.92484	-1.87931	1.44638	-2.24024	Exon junction complex (F4A3-MLN51-UPF3B-MAGOH-Y14-PYM)	12	cell part;cytoplasm;exon-exon junction complex;intracellular membrane-bounded organelle;intracellular non-membrane-bounded organelle;intracellular organelle;intracellular organelle part;intracellular part;macromolecular complex;membrane-bounded organelle;non-membrane-bounded organelle;nuclear part;nucleolus;nucleoplasm;nucleus;organelle;organelle part;protein complex	biological regulation;catabolic process;cellular catabolic process;cellular macromolecule catabolic process;cellular macromolecule metabolic process;cellular metabolic process;cellular nitrogen compound metabolic process;cellular process;macromolecule catabolic process;macromolecule metabolic process;metabolic process;mRNA catabolic process;mRNA metabolic process;nitrogen compound metabolic proce…	binding;nucleic acid binding;protein binding;ribonucleoprotein binding;ribosome binding;RNA binding	mRNA surveillance pathway;RNA transport	Mago binding	+	no	56295197	63	3	22.6795	203.5		+	+
B4DN86			cDNA FLJ56047, highly similar to A kinase anchor protein 1, mitochondrial	NaN	-0.576554	2.23445	-0.294941	1.94529	-0.174867	1.60931	-1.77227	NaN	-1.49962	1.60833	-2.38091			cell part;cytoplasmic part;intracellular membrane-bounded organelle;intracellular organelle;intracellular part;membrane-bounded organelle;mitochondrion;organelle	cellular metabolic process;cellular process;metabolic process;phosphate metabolic process;phosphorus metabolic process;phosphorylation	binding;catalytic activity;kinase activity;nucleic acid binding;RNA binding;transferase activity;transferase activity, transferring phosphorus-containing groups		KH domain;TUDOR		no	NaN	63	3	101.48	945	+		+
P06396	ENSG00000148180	GSN	Actin-depolymerizing factor;AGEL;Brevin;Gelsolin	NaN	NaN	2.35764	-0.24111	5.48697	-0.951875	1.80404	-2.58718	1.71637	-3.24696	1.25993	-2.75334	Prune-Gelsolin complex	9	actin cytoskeleton;cell part;cytoplasm;cytoplasmic part;cytoskeleton;cytosol;extracellular region;intracellular non-membrane-bounded organelle;intracellular organelle;intracellular part;non-membrane-bounded organelle;organelle	actin cytoskeleton organization;actin filament capping;actin filament organization;actin filament polymerization;actin filament severing;actin filament-based process;actin polymerization or depolymerization;anatomical structure morphogenesis;apoptosis;barbed-end actin filament capping;biological regulation;cell death;cell part morphogenesis;cell projection morphogenesis;cell projection organizati…	actin binding;binding;calcium ion binding;cation binding;cytoskeletal protein binding;ion binding;metal ion binding;protein binding	Fc gamma R-mediated phagocytosis;Regulation of actin cytoskeleton	Gelsolin	+	yes	123970075	63	3	85.696	782	+	+	+
B4DT31			cDNA FLJ53425, highly similar to Far upstream element-binding protein 1	2.07735	-0.421385	NaN	NaN	2.40436	-0.0496545	2.19506	-1.93552	2.51298	-1.63499	NaN	NaN			cell part;intracellular membrane-bounded organelle;intracellular non-membrane-bounded organelle;intracellular organelle;intracellular organelle part;intracellular part;membrane-bounded organelle;non-membrane-bounded organelle;nuclear part;nucleolus;nucleus;organelle;organelle part		binding;nucleic acid binding;RNA binding		Domain of unknown function (DUF1897);KH domain		no	NaN	64	4	69.993	666	+	+
P06748	ENSG00000181163	NPM;NPM1	Nucleolar phosphoprotein B23;Nucleolar protein NO38;Nucleophosmin;Numatrin	0.593039	0.0809095	0.711639	0.0618486	NaN	-0.0779476	0.839855	0.0333237	NaN	NaN	0.706772	0.0975888	ARF-Mule complex;CTCF-nucleophosmin complex;CTCF-nucleophosmin-PARP-HIS-KPNA-LMNA-TOP complex;H2AX complex I;H2AX complex II;H2AX complex, isolated from cells without IR exposure;Nop56p-associated pre-rRNA complex;TLE1 corepressor complex (MASH1 promoter-corepressor complex)	5	cell part;centrosome;cytoplasm;cytoplasmic part;cytoskeletal part;intracellular membrane-bounded organelle;intracellular non-membrane-bounded organelle;intracellular organelle;intracellular organelle part;intracellular part;macromolecular complex;membrane-bounded organelle;microtubule organizing center;non-membrane-bounded organelle;nuclear part;nucleolus;nucleoplasm;nucleus;organelle;organelle p…	aging;anti-apoptosis;ATP-dependent chromatin remodeling;biological regulation;cell aging;cell cycle process;cellular component assembly;cellular component assembly at cellular level;cellular component organization;cellular component organization at cellular level;cellular component organization or biogenesis;cellular component organization or biogenesis at cellular level;cellular macromolecular c…	binding;histone binding;identical protein binding;NF-kappaB binding;nucleic acid binding;protein binding;protein binding transcription factor activity;protein dimerization activity;protein heterodimerization activity;protein homodimerization activity;ribonucleoprotein binding;ribosomal large subunit binding;ribosomal small subunit binding;RNA binding;Tat protein binding;transcription coactivator …		Nucleoplasmin	+	yes	170814120	64	4	32.575	294	+		+
O43143	ENSG00000109606	DBP1;DDX15;DHX15	ATP-dependent RNA helicase #46;DEAH box protein 15;Putative pre-mRNA-splicing factor ATP-dependent RNA helicase DHX15	NaN	0.0709573	1.56164	0.0159373	1.6746	0.0683306	0.998707	-0.0795286	1.1669	-0.124667	1.76849	0.0807082	17S U2 snRNP;18S U11-U12 snRNP;Large Drosha complex;Parvulin-associated pre-rRNP complex;Spliceosome	4	cell part;intracellular membrane-bounded organelle;intracellular organelle;intracellular organelle part;intracellular part;macromolecular complex;membrane-bounded organelle;nuclear part;nucleus;organelle;organelle part;ribonucleoprotein complex;spliceosomal complex;U12-type spliceosomal complex	cellular macromolecule metabolic process;cellular metabolic process;cellular nitrogen compound metabolic process;cellular process;macromolecule metabolic process;metabolic process;mRNA metabolic process;mRNA processing;nitrogen compound metabolic process;nucleic acid metabolic process;nucleobase, nucleoside, nucleotide and nucleic acid metabolic process;primary metabolic process;RNA metabolic pro…	adenyl nucleotide binding;adenyl ribonucleotide binding;ATP binding;ATPase activity;ATPase activity, coupled;ATP-dependent helicase activity;binding;catalytic activity;helicase activity;hydrolase activity;hydrolase activity, acting on acid anhydrides;hydrolase activity, acting on acid anhydrides, in phosphorus-containing anhydrides;nucleic acid binding;nucleoside-triphosphatase activity;nucleotid…	Spliceosome	DEAD;HA2;Helicase conserved C-terminal domain;OB_NTP_bind	+	no	24519064	64	4	90.932	795	+	+	+
P11142	ENSG00000109971	HSC70;HSP73;HSPA10;HSPA8	Heat shock 70 kDa protein 8;Heat shock cognate 71 kDa protein	0.815545	0.00817969	NaN	-0.0811933	NaN	0.042837	1.40259	0.0537341	1.13155	0.0414942	1.50133	0.0479915	BCOR complex;CDC5L complex;CDC5L core complex;CEN complex;DNAJB2-HSPA8-PSMA3 complex;HCF-1 complex;HMGB1-HMGB2-HSC70-ERP60-GAPDH complex;P2X7 receptor signalling complex;PABPC1-HSPA8-HNRPD-EIF4G1 complex;Profilin 1 complex;Profilin 2 complex	11	cell part;cell surface;clathrin coated vesicle membrane;clathrin sculpted gamma-aminobutyric acid transport vesicle membrane;coated vesicle membrane;cytoplasm;cytoplasmic membrane-bounded vesicle;cytoplasmic part;cytoplasmic vesicle;cytoplasmic vesicle membrane;cytoplasmic vesicle part;cytosol;intracellular;intracellular membrane-bounded organelle;intracellular organelle;intracellular organelle p…	biological regulation;cell communication;cell-cell signaling;cellular component organization;cellular component organization or biogenesis;cellular macromolecule metabolic process;cellular membrane organization;cellular metabolic process;cellular nitrogen compound metabolic process;cellular process;cellular protein metabolic process;establishment of localization;establishment of localization in c…	adenyl nucleotide binding;adenyl ribonucleotide binding;ATP binding;ATPase activity;ATPase activity, coupled;binding;catalytic activity;hydrolase activity;hydrolase activity, acting on acid anhydrides;hydrolase activity, acting on acid anhydrides, in phosphorus-containing anhydrides;nucleoside-triphosphatase activity;nucleotide binding;protein binding;purine nucleotide binding;purine ribonucleosi…	Antigen processing and presentation;Endocytosis;MAPK signaling pathway;Measles;Protein processing in endoplasmic reticulum;Spliceosome;Toxoplasmosis	HSP70	+	no	122928197	64	4	70.897	646	+	+	+
P07900	ENSG00000080824	HSP90A;HSP90AA1;HSPC1;HSPCA	Heat shock 86 kDa;Heat shock protein HSP 90-alpha;Renal carcinoma antigen NY-REN-38	0.87168	0.0171455	NaN	-0.0482894	NaN	-0.0407259	1.46243	0.0499683	1.20086	0.0497251	1.35253	0.0476862	CDC37-HSP90AA1-HSP90AB1-MAP3K11 complex;eNOS-HSP90 complex, VEGF induced;eNOS-HSP90-AKT complex, VEGF induced;HCF-1 complex;HSP90-CIP1-FKBPL complex;HSP90-FKBP38-CAM-Ca(2+) complex;IKBKB-CDC37-KIAA1967-HSP90AB1-HSP90AA1 complex;Kinase maturation complex 1;Kinase maturation complex 2;TNF-alpha-NF-kappa B signaling complex 10;TNF-alpha-NF-kappa B signaling complex 6;TNF-alpha-NF-kappa B signaling c…	14	cell part;cytoplasm;cytoplasmic membrane-bounded vesicle;cytoplasmic part;cytoplasmic vesicle;cytosol;intracellular;intracellular membrane-bounded organelle;intracellular organelle;intracellular part;melanosome;membrane;membrane-bounded organelle;membrane-bounded vesicle;organelle;pigment granule;plasma membrane;vesicle	axon guidance;biological regulation;cell cycle;cell cycle process;cellular chaperone-mediated protein complex assembly;cellular component assembly;cellular component assembly at cellular level;cellular component organization;cellular component organization at cellular level;cellular component organization or biogenesis;cellular component organization or biogenesis at cellular level;cellular macro…	adenyl nucleotide binding;adenyl ribonucleotide binding;ATP binding;binding;enzyme regulator activity;identical protein binding;nitric-oxide synthase regulator activity;nucleotide binding;protein binding;protein dimerization activity;protein domain specific binding;protein homodimerization activity;purine nucleotide binding;purine ribonucleoside triphosphate binding;purine ribonucleotide binding;…	Antigen processing and presentation;NOD-like receptor signaling pathway;Pathways in cancer;Plant-pathogen interaction;Progesterone-mediated oocyte maturation;Prostate cancer;Protein processing in endoplasmic reticulum	HATPase_c;HSP90	+	yes	102547073	64	4	98.16	854	+	+	+
Q14690	ENSG00000148843	KIAA0185;PDCD11	NF-kappa-B-binding protein;Programmed cell death protein 11;Protein RRP5 homolog	NaN	0.0712137	0.90935	0.00294286	1.67744	0.022868	1.15449	0.0441885	1.70004	0.0314431	1.41648	0.0414079		10	cell part;cytoplasmic part;cytosol;intracellular;intracellular membrane-bounded organelle;intracellular non-membrane-bounded organelle;intracellular organelle;intracellular organelle part;intracellular part;membrane-bounded organelle;non-membrane-bounded organelle;nuclear part;nucleolus;nucleus;organelle;organelle part	cellular macromolecule metabolic process;cellular metabolic process;cellular nitrogen compound metabolic process;cellular process;macromolecule metabolic process;metabolic process;mRNA metabolic process;mRNA processing;ncRNA metabolic process;ncRNA processing;nitrogen compound metabolic process;nucleic acid metabolic process;nucleobase, nucleoside, nucleotide and nucleic acid metabolic process;pr…	binding;nucleic acid binding;protein binding;RNA binding;transcription factor binding		S1;Suf		no	105156405	64	4	208.7	1871	+	+	+
P34932	ENSG00000170606	APG2;HSPA4	Heat shock 70 kDa protein 4;Heat shock 70-related protein APG-2;HSP70RY	1.32276	0.0227446	1.08803	-0.0147963	0.986109	-0.458318	1.36465	0.0395495	1.14815	0.0168412	0.884603	0.0394845	HCF-1 complex;HSP70-BAG5-PARK2 complex;Kinase maturation complex 1;MLL1-WDR5 complex;TLE1 corepressor complex (MASH1 promoter-corepressor complex)	5	cell part;cytoplasm;intracellular membrane-bounded organelle;intracellular non-membrane-bounded organelle;intracellular organelle;intracellular organelle part;intracellular part;membrane-bounded organelle;non-membrane-bounded organelle;nuclear part;nucleolus;nucleus;organelle;organelle part	cellular chaperone-mediated protein complex assembly;cellular component assembly;cellular component assembly at cellular level;cellular component organization;cellular component organization at cellular level;cellular component organization or biogenesis;cellular component organization or biogenesis at cellular level;cellular macromolecular complex assembly;cellular macromolecular complex subunit…	adenyl nucleotide binding;adenyl ribonucleotide binding;ATP binding;binding;nucleotide binding;purine nucleotide binding;purine ribonucleoside triphosphate binding;purine ribonucleotide binding;ribonucleotide binding	Antigen processing and presentation	HSP70	+	yes	132387654	64	4	94.33	840	+	+	+
P41252	ENSG00000196305	IARS	Isoleucine--tRNA ligase;Isoleucyl-tRNA synthetase, cytoplasmic	NaN	-0.0116175	1.50322	-0.0459358	NaN	-1.79667	1.35249	-0.00770628	1.47454	0.0911565	1.25388	0.0325845	Multisynthetase complex	9	cell fraction;cell part;cytoplasm;cytoplasmic part;cytosol;intracellular membrane-bounded organelle;intracellular non-membrane-bounded organelle;intracellular organelle;intracellular organelle part;intracellular part;membrane-bounded organelle;non-membrane-bounded organelle;nuclear part;nucleolus;nucleus;organelle;organelle part;soluble fraction	amine metabolic process;amino acid activation;biosynthetic process;carboxylic acid metabolic process;cellular amine metabolic process;cellular amino acid metabolic process;cellular biosynthetic process;cellular ketone metabolic process;cellular macromolecule biosynthetic process;cellular macromolecule metabolic process;cellular metabolic process;cellular nitrogen compound metabolic process;cellul…	adenyl nucleotide binding;adenyl ribonucleotide binding;aminoacyl-tRNA ligase activity;ATP binding;binding;catalytic activity;isoleucine-tRNA ligase activity;ligase activity;ligase activity, forming aminoacyl-tRNA and related compounds;ligase activity, forming carbon-oxygen bonds;nucleotide binding;protein binding;purine nucleotide binding;purine ribonucleoside triphosphate binding;purine ribonuc…	Aminoacyl-tRNA biosynthesis;Valine, leucine and isoleucine biosynthesis	Anticodon_1;tRNA synthetases class I (I, L, M and V)	+	no	94972489	64	4	144.5	1262	+	+	+
P38117	ENSG00000105379	ETFB;FP585	Electron transfer flavoprotein subunit beta	NaN	-0.0120365	0.611117	-0.129268	NaN	NaN	2.21025	-0.0816549	1.52577	0.0895022	1.95162	0.0306495		19	cell part;cytoplasmic part;intracellular membrane-bounded organelle;intracellular organelle;intracellular organelle lumen;intracellular organelle part;intracellular part;membrane-bounded organelle;membrane-enclosed lumen;mitochondrial matrix;mitochondrial part;mitochondrion;organelle;organelle lumen;organelle part	cellular metabolic process;cellular process;electron transport chain;establishment of localization;generation of precursor metabolites and energy;metabolic process;oxidation-reduction process;respiratory electron transport chain;transport	electron carrier activity		Electron transfer flavoprotein domain		no	51848410	64	4	27.843	255	+	+	+
Q15029	ENSG00000108883	EFTUD2;KIAA0031;SNRP116	116 kDa U5 small nuclear ribonucleoprotein component;Elongation factor Tu GTP-binding domain-containing protein 2;SNU114 homolog;U5 snRNP-specific protein, 116 kDa	NaN	0.0552054	3.42151	0.0416389	NaN	0.0976106	1.59496	0.00999083	2.33502	0.071842	1.90157	0.0306325	ALL-1 supercomplex;C complex spliceosome;SNW1 complex;Spliceosome	17	Cajal body;catalytic step 2 spliceosome;cell part;cytoplasm;intracellular membrane-bounded organelle;intracellular non-membrane-bounded organelle;intracellular organelle;intracellular organelle part;intracellular part;macromolecular complex;membrane-bounded organelle;non-membrane-bounded organelle;nuclear body;nuclear part;nuclear speck;nucleolus;nucleoplasm;nucleoplasm part;nucleus;organelle;org…	catabolic process;cellular catabolic process;cellular macromolecule metabolic process;cellular metabolic process;cellular nitrogen compound catabolic process;cellular nitrogen compound metabolic process;cellular process;gene expression;GTP catabolic process;GTP metabolic process;heterocycle catabolic process;heterocycle metabolic process;macromolecule metabolic process;metabolic process;mRNA meta…	binding;catalytic activity;GTP binding;GTPase activity;guanyl nucleotide binding;guanyl ribonucleotide binding;hydrolase activity;hydrolase activity, acting on acid anhydrides;hydrolase activity, acting on acid anhydrides, in phosphorus-containing anhydrides;nucleoside-triphosphatase activity;nucleotide binding;protein binding;purine nucleotide binding;purine ribonucleoside triphosphate binding;p…	Spliceosome	EFG_C;EFG_IV;Elongation factor Tu domain 2;Elongation factor Tu GTP binding domain	+	no	42927655	64	4	109.43	972	+	+	+
P46783	ENSG00000124614	RPS10	40S ribosomal protein S10	1.65802	-0.0155717	0.592548	0.0181691	NaN	-0.210303	1.8838	-0.0339574	0.955031	-0.0115431	1.8904	0.0218006	40S ribosomal subunit, cytoplasmic;Ribosome, cytoplasmic	6	cell part;cytoplasm;cytoplasmic part;cytosol;cytosolic small ribosomal subunit;intracellular membrane-bounded organelle;intracellular non-membrane-bounded organelle;intracellular organelle;intracellular organelle part;intracellular part;macromolecular complex;membrane-bounded organelle;non-membrane-bounded organelle;nuclear part;nucleolus;nucleus;organelle;organelle part;ribonucleoprotein complex…	anatomical structure development;biosynthetic process;cellular biosynthetic process;cellular component disassembly;cellular component disassembly at cellular level;cellular component organization;cellular component organization at cellular level;cellular component organization or biogenesis;cellular component organization or biogenesis at cellular level;cellular macromolecular complex disassembly…	binding;protein binding	Ribosome	Plectin/S10 domain	+	no	34385231	64	4	18.898	165	+		+
Q14974	ENSG00000108424	KPNB1;NTF97	Importin subunit beta-1;Importin-90;Karyopherin subunit beta-1;Nuclear factor p97;Pore targeting complex 97 kDa subunit	0.908948	0.0872514	0.70903	-0.0139071	NaN	-0.561686	1.08318	-0.0335925	1.5508	0.0144111	0.90749	0.00348966	RANBP1-RAN-KPNB1 complex	17	cell part;cytoplasm;cytoplasmic part;cytosol;envelope;intracellular membrane-bounded organelle;intracellular organelle;intracellular organelle part;intracellular part;macromolecular complex;membrane part;membrane-bounded organelle;nuclear envelope;nuclear part;nuclear pore;nucleoplasm;nucleus;organelle;organelle envelope;organelle part;pore complex;protein complex	apoptosis;catabolic process;cell death;cellular catabolic process;cellular component disassembly;cellular component disassembly at cellular level;cellular component disassembly involved in apoptosis;cellular component organization;cellular component organization at cellular level;cellular component organization or biogenesis;cellular component organization or biogenesis at cellular level;cellular…	binding;cation binding;ion binding;metal ion binding;nuclear localization sequence binding;peptide binding;protein binding;protein domain specific binding;protein transporter activity;signal sequence binding;substrate-specific transporter activity;transition metal ion binding;transporter activity;zinc ion binding	RNA transport	Arm;HEAT;IBN_N	+	no	45726842	64	4	97.169	876	+	+	+
O43175	ENSG00000092621	PGDH3;PHGDH	D-3-phosphoglycerate dehydrogenase	NaN	-0.122366	1.66645	-0.213359	0.840555	-1.52791	1.40191	-0.0135293	1.57415	0.00666578	1.68806	-0.0195774		1		amine biosynthetic process;amine metabolic process;anatomical structure development;biosynthetic process;brain development;carboxylic acid biosynthetic process;carboxylic acid metabolic process;cellular amine metabolic process;cellular amino acid biosynthetic process;cellular amino acid metabolic process;cellular biosynthetic process;cellular ketone metabolic process;cellular metabolic process;ce…	binding;catalytic activity;coenzyme binding;cofactor binding;electron carrier activity;NAD binding;nucleotide binding;oxidoreductase activity;oxidoreductase activity, acting on CH-OH group of donors;oxidoreductase activity, acting on the CH-OH group of donors, NAD or NADP as acceptor;phosphoglycerate dehydrogenase activity	Glycine, serine and threonine metabolism;Methane metabolism	2-Hacid_dh;2-Hacid_dh_C		no	120202421	64	4	56.65	533	+	+
Q15021	ENSG00000010292	CAPD2;CNAP1;KIAA0159;NCAPD2	Chromosome condensation-related SMC-associated protein 1;Chromosome-associated protein D2;Condensin complex subunit 1;Non-SMC condensin I complex subunit D2;XCAP-D2 homolog	NaN	0.0623473	0.727388	0.00260535	2.4691	-4.03751	2.53898	0.080245	2.27907	-0.366339	2.25036	-0.0264057	13S condensin complex;Condensin I complex;Condensin I-PARP-1-XRCC1 complex	12	cell part;chromosomal part;chromosome;condensed chromosome;condensin complex;condensin core heterodimer;cytoplasm;cytoplasmic part;intracellular membrane-bounded organelle;intracellular non-membrane-bounded organelle;intracellular organelle;intracellular organelle part;intracellular part;macromolecular complex;membrane coat;membrane part;membrane-bounded organelle;non-membrane-bounded organelle;n…	cell cycle;cell cycle phase;cell cycle process;cell division;cellular component organization;cellular component organization at cellular level;cellular component organization or biogenesis;cellular component organization or biogenesis at cellular level;cellular process;chromosome condensation;chromosome organization;DNA conformation change;DNA packaging;establishment of localization;establishment…	binding;histone binding;protein binding	Cell cycle - yeast	Adaptin N terminal region;Cnd1;Cnd1_N	+	no	6602522	64	4	157.17	1401	+	+	+
Q9BXJ9	ENSG00000164134	GA19;NAA15;NARG1;NATH;TBDN100	Gastric cancer antigen Ga19;N-alpha-acetyltransferase 15, NatA auxiliary subunit;NMDA receptor-regulated protein 1;N-terminal acetyltransferase;Protein tubedown-1;Tbdn100	NaN	0.00208748	0.959956	-0.0953858	NaN	-3.50095	2.14073	-0.145483	1.90787	-0.0326624	2.77135	-0.030104	ARD1-NATH complex;Ku antigen-NARG1 complex	4	cell part;cytoplasm;intracellular membrane-bounded organelle;intracellular organelle;intracellular organelle part;intracellular part;macromolecular complex;membrane-bounded organelle;nuclear part;nucleoplasm part;nucleus;organelle;organelle part;protein complex;transcription factor complex	anatomical structure formation involved in morphogenesis;angiogenesis;biological regulation;biosynthetic process;cell differentiation;cellular biosynthetic process;cellular developmental process;cellular macromolecule biosynthetic process;cellular macromolecule metabolic process;cellular metabolic process;cellular nitrogen compound metabolic process;cellular process;cellular protein metabolic pro…	acetyltransferase activity;acyltransferase activity;binding;catalytic activity;N-acetyltransferase activity;N-acyltransferase activity;protein binding;ribonucleoprotein binding;ribosome binding;transferase activity;transferase activity, transferring acyl groups;transferase activity, transferring acyl groups other than amino-acyl groups		NARP1	+	no	140222609	64	4	101.27	866	+	+	+
B4DZW0			cDNA FLJ58821, highly similar to Septin-6	2.31466	-0.102941	0.968189	-0.0479251	1.24513	0.0786021	2.59659	-0.0629459	2.71644	-0.105578	2.07472	-0.0324976			cell cortex part;cell part;cytoplasmic part;cytoskeletal part;intracellular organelle part;intracellular part;macromolecular complex;organelle part;protein complex;septin complex	cell cycle;cellular process	binding;GTP binding;guanyl nucleotide binding;guanyl ribonucleotide binding;nucleotide binding;purine nucleotide binding;purine ribonucleoside triphosphate binding;purine ribonucleotide binding;ribonucleotide binding		Septin		no	NaN	64	4	52.183	457	+	+	+
Q9H307	ENSG00000100941	DRS;MEMA;PNN	140 kDa nuclear and cell adhesion-related phosphoprotein;Desmosome-associated protein;Domain-rich serine protein;Melanoma metastasis clone A protein;Nuclear protein SDK3;Pinin;SR-like protein	NaN	-0.0231885	0.780727	-0.0554999	5.41815	-0.415573	2.23329	0.0948708	2.4971	-0.0119796	1.49407	-0.0353198	C complex spliceosome	14	anchoring junction;catalytic step 2 spliceosome;cell junction;cell part;cell-cell junction;cytoplasm;cytoskeletal part;desmosome;intermediate filament;intracellular membrane-bounded organelle;intracellular non-membrane-bounded organelle;intracellular organelle;intracellular organelle part;intracellular part;macromolecular complex;membrane;membrane part;membrane-bounded organelle;non-membrane-boun…	biological adhesion;biological regulation;biosynthetic process;cell adhesion;cellular biosynthetic process;cellular macromolecule biosynthetic process;cellular macromolecule metabolic process;cellular metabolic process;cellular nitrogen compound metabolic process;cellular process;macromolecule biosynthetic process;macromolecule metabolic process;metabolic process;mRNA metabolic process;mRNA proce…	binding;DNA binding;nucleic acid binding;protein binding;structural molecule activity	mRNA surveillance pathway;RNA transport	pinin/SDK conserved region;pinin/SDK/memA/ protein conserved region	+	no	39644425	64	4	81.613	717	+		+
Q92616	ENSG00000089154	GCN1L1;KIAA0219	GCN1-like protein 1;Translational activator GCN1	NaN	-0.0453658	2.5012	-0.0456693	3.15647	-0.364756	1.68969	0.0274478	0.879381	-0.0180154	1.36577	-0.0362642	CDC5L complex;CDC5L core complex	12	cell part;cytoplasm;cytoplasmic part;intracellular non-membrane-bounded organelle;intracellular organelle;intracellular part;macromolecular complex;non-membrane-bounded organelle;organelle;ribonucleoprotein complex;ribosome	biological regulation;biosynthetic process;cellular biosynthetic process;cellular macromolecule biosynthetic process;cellular macromolecule metabolic process;cellular metabolic process;cellular process;cellular protein metabolic process;macromolecule biosynthetic process;macromolecule metabolic process;metabolic process;posttranscriptional regulation of gene expression;primary metabolic process;p…	binding;nucleic acid binding;protein binding;RNA binding;translation factor activity, nucleic acid binding		Domain of unknown function (DUF3554);HEAT	+	yes	120565016	64	4	292.74	2671	+	+	+
O95347	ENSG00000136824	CAPE;PRO0324;SMC2;SMC2L1	Chromosome-associated protein E;Structural maintenance of chromosomes protein 2;XCAP-E homolog	NaN	0.0513339	1.26236	0.00282101	2.14149	-0.0328775	2.16082	-0.0615404	2.03681	0.0651568	0.953071	-0.038848	13S condensin complex;CAP(C)-CAP(E) complex;Condensin I complex;Condensin II;Condensin I-PARP-1-XRCC1 complex;DNA ligase IV-condensin complex;DNMT3B complex	9	cell part;chromosomal part;chromosome;condensed chromosome;condensin complex;cytoplasm;intracellular membrane-bounded organelle;intracellular non-membrane-bounded organelle;intracellular organelle;intracellular organelle part;intracellular part;macromolecular complex;membrane-bounded organelle;non-membrane-bounded organelle;nuclear chromosome;nuclear part;nucleus;organelle;organelle part;protein …	cell cycle;cell cycle phase;cell cycle process;cell division;cellular component organization;cellular component organization at cellular level;cellular component organization or biogenesis;cellular component organization or biogenesis at cellular level;cellular process;chromosome condensation;chromosome organization;DNA conformation change;DNA packaging;interspecies interaction between organisms;…	adenyl nucleotide binding;adenyl ribonucleotide binding;ATP binding;binding;nucleotide binding;protein binding;protein dimerization activity;protein heterodimerization activity;purine nucleotide binding;purine ribonucleoside triphosphate binding;purine ribonucleotide binding;ribonucleotide binding	Cell cycle - yeast	RecF/RecN/SMC N terminal domain;SMC proteins Flexible Hinge Domain	+	no	106856541	64	4	135.65	1197	+	+	+
Q5T4S7	ENSG00000127481	KIAA0462;KIAA1307;RBAF600;UBR4;ZUBR1	600 kDa retinoblastoma protein-associated factor;E3 ubiquitin-protein ligase UBR4;N-recognin-4;Retinoblastoma-associated factor of 600 kDa;Zinc finger UBR1-type protein 1	4.85297	0.0996914	1.34128	-0.0880518	1.23052	-0.277178	0.785529	-1.03193	0.785327	-0.764325	1.12227	-0.0409836		1	cell part;cytoplasm;cytoskeleton;integral to membrane;intracellular membrane-bounded organelle;intracellular non-membrane-bounded organelle;intracellular organelle;intracellular part;intrinsic to membrane;membrane;membrane part;membrane-bounded organelle;non-membrane-bounded organelle;nucleus;organelle	cellular macromolecule metabolic process;cellular metabolic process;cellular process;cellular protein metabolic process;interspecies interaction between organisms;macromolecule metabolic process;macromolecule modification;metabolic process;multi-organism process;primary metabolic process;protein metabolic process;protein modification by small protein conjugation;protein modification by small prot…	acid-amino acid ligase activity;binding;calmodulin binding;catalytic activity;cation binding;ion binding;ligase activity;ligase activity, forming carbon-nitrogen bonds;metal ion binding;protein binding;small conjugating protein ligase activity;transition metal ion binding;ubiquitin-protein ligase activity;zinc ion binding		Putative zinc finger in N-recognin (UBR box)		yes	19401000	64	4	575.95	5204	+	+	+
P31946	ENSG00000166913	YWHAB	14-3-3 protein beta/alpha;14-3-3 protein beta/alpha, N-terminally processed;Protein 1054;Protein kinase C inhibitor protein 1	NaN	-0.179814	0.799498	0.0413095	1.91165	0.0549316	3.35259	-0.0230415	2.21398	-0.273017	1.0977	-0.0437552	BRAF-RAF1-14-3-3 complex;Emerin complex 25;Kinase maturation complex 1	20	cell part;centrosome;cytoplasm;cytoplasmic membrane-bounded vesicle;cytoplasmic part;cytoplasmic vesicle;cytoskeletal part;cytosol;intracellular membrane-bounded organelle;intracellular non-membrane-bounded organelle;intracellular organelle;intracellular organelle part;intracellular part;macromolecular complex;melanosome;membrane-bounded organelle;membrane-bounded vesicle;microtubule organizing c…	activation of MAPKK activity;activation of pro-apoptotic gene products;activation of protein kinase activity;apoptosis;axon guidance;biological regulation;cell death;cell surface receptor linked signaling pathway;cellular component assembly;cellular component organization;cellular component organization or biogenesis;cellular macromolecule metabolic process;cellular metabolic process;cellular nit…	amine binding;amino acid binding;binding;carboxylic acid binding;enzyme binding;histone deacetylase binding;phosphoprotein binding;phosphoserine binding;protein binding;protein binding transcription factor activity;protein complex binding;protein C-terminus binding;protein domain specific binding;protein phosphorylated amino acid binding;transcription cofactor activity;transcription corepressor a…	Cell cycle;Neurotrophin signaling pathway;Oocyte meiosis	14-3-3	+	no	43514317	64	4	28.082	246	+	+	+
P26641	ENSG00000149016	EEF1G;EF1G;PRO1608	eEF-1B gamma;Elongation factor 1-gamma	1.51672	-0.0128588	0.765102	0.0166646	1.20682	-0.0301053	2.3077	-0.0892843	1.76999	-0.0790766	1.62103	-0.051702	SNW1 complex	11	cell part;cytoplasmic part;cytosol;eukaryotic translation elongation factor 1 complex;intracellular;intracellular part;macromolecular complex;protein complex	biosynthetic process;cellular biosynthetic process;cellular macromolecule biosynthetic process;cellular macromolecule metabolic process;cellular metabolic process;cellular process;cellular protein metabolic process;gene expression;macromolecule biosynthetic process;macromolecule metabolic process;metabolic process;multi-organism process;primary metabolic process;protein metabolic process;response…	binding;nucleic acid binding;protein binding;RNA binding;translation elongation factor activity;translation factor activity, nucleic acid binding		EF1G;Glutathione S-transferase, C-terminal domain;Glutathione S-transferase, N-terminal domain	+	yes	62342517	64	4	50.118	437	+	+	+
P26038	ENSG00000147065	MSN	Membrane-organizing extension spike protein;Moesin	NaN	8.32e-05	0.889603	-0.0914541	0.866725	0.0821691	0.876369	-0.089344	0.816477	-0.121495	1.12104	-0.0858719		X	adherens junction;anchoring junction;apical part of cell;apical plasma membrane;cell junction;cell part;cell projection;cell projection membrane;cell projection part;cell-substrate adherens junction;cell-substrate junction;cytoplasm;cytoskeleton;extrinsic to membrane;filopodium;focal adhesion;intracellular membrane-bounded organelle;intracellular non-membrane-bounded organelle;intracellular organ…	biological adhesion;cell adhesion;cell migration;cell motility;cell-cell adhesion;cellular component movement;cellular process;immune system process;leukocyte cell-cell adhesion;leukocyte migration;locomotion;membrane docking;membrane to membrane docking	binding;cell adhesion molecule binding;cytoskeletal protein binding;protein binding;receptor binding;structural constituent of cytoskeleton;structural molecule activity	Leukocyte transendothelial migration;Measles;Regulation of actin cytoskeleton	ERM;FERM central domain;FERM C-terminal PH-like domain;FERM N-terminal domain		no	64887537	64	4	67.819	577	+	+	+
Q8WWQ0	ENSG00000146247	PHIP;WDR11	IRS-1 PH domain-binding protein;PH-interacting protein;WD repeat-containing protein 11	NaN	0.0650364	0.647204	-0.0160944	NaN	-0.114832	1.31786	-0.177738	1.41142	-0.0311053	1.10295	-0.0921989		6	cell part;intracellular membrane-bounded organelle;intracellular organelle;intracellular part;membrane-bounded organelle;nucleus;organelle	biological regulation;cell surface receptor linked signaling pathway;cellular process;cellular response to chemical stimulus;cellular response to endogenous stimulus;cellular response to hormone stimulus;cellular response to insulin stimulus;cellular response to organic substance;cellular response to peptide hormone stimulus;cellular response to stimulus;enzyme linked receptor protein signaling p…	binding;insulin receptor binding;protein binding;protein complex binding;receptor binding		Bromodomain;WD domain, G-beta repeat		no	79650263	64	4	206.64	1821	+	+	+
O75396		SEC22B;SEC22L1	ER-Golgi SNARE of 24 kDa;SEC22 vesicle-trafficking protein homolog B;SEC22 vesicle-trafficking protein-like 1;Vesicle-trafficking protein SEC22b	NaN	-0.0796951	0.778654	-0.0139264	0.873259	-0.774552	2.68819	-0.298017	2.19531	0.00695634	2.35054	-0.0953163			cell part;cytoplasmic membrane-bounded vesicle;cytoplasmic part;cytoplasmic vesicle;endoplasmic reticulum;endoplasmic reticulum membrane;endoplasmic reticulum part;ER-Golgi intermediate compartment;ER-Golgi intermediate compartment membrane;Golgi apparatus;Golgi apparatus part;Golgi membrane;integral to membrane;intracellular membrane-bounded organelle;intracellular organelle;intracellular organe…	cellular process;ER to Golgi vesicle-mediated transport;establishment of localization;establishment of localization in cell;establishment of protein localization;Golgi vesicle transport;intracellular transport;protein transport;transport;vesicle-mediated transport	binding;protein binding	Phagosome;SNARE interactions in vesicular transport	Synaptobrevin		no	NaN	64	4	24.74	215	+	+	+
Q92621	ENSG00000155561	C7orf14;KIAA0225;NUP205	205 kDa nucleoporin;Nuclear pore complex protein Nup205;Nucleoporin Nup205	1.09251	0.0509957	0.604491	0.00508538	2.9511	-2.15293	1.525	-0.00739012	1.32698	0.0755163	1.17437	-0.104976	Nuclear pore complex	7	cell part;envelope;intracellular membrane-bounded organelle;intracellular organelle;intracellular organelle part;intracellular part;macromolecular complex;membrane part;membrane-bounded organelle;nuclear envelope;nuclear part;nuclear pore;nucleus;organelle;organelle envelope;organelle part;pore complex;protein complex	biological regulation;carbohydrate metabolic process;carbohydrate transport;cellular component assembly;cellular component assembly at cellular level;cellular component organization;cellular component organization at cellular level;cellular component organization or biogenesis;cellular component organization or biogenesis at cellular level;cellular macromolecular complex assembly;cellular macromo…	binding;protein binding	RNA transport	DUF3414	+	no	135242667	64	4	227.92	2012	+	+	+
P61313	ENSG00000174748	EC45;RPL15;TCBAP0781	60S ribosomal protein L15	NaN	-0.0553118	1.27405	-0.12795	NaN	0.0659647	0.844274	-0.316388	0.948493	-0.115182	0.770112	-0.112508	60S ribosomal subunit, cytoplasmic;Nop56p-associated pre-rRNA complex;Ribosome, cytoplasmic;TRBP containing complex (DICER, RPL7A, EIF6, MOV10 and subunits of the 60S ribosomal particle)	3	cell part;cytoplasmic part;cytosol;intracellular;intracellular non-membrane-bounded organelle;intracellular organelle;intracellular part;macromolecular complex;non-membrane-bounded organelle;organelle;ribonucleoprotein complex;ribosome	anatomical structure development;biosynthetic process;cellular biosynthetic process;cellular component disassembly;cellular component disassembly at cellular level;cellular component organization;cellular component organization at cellular level;cellular component organization or biogenesis;cellular component organization or biogenesis at cellular level;cellular macromolecular complex disassembly…	binding;nucleic acid binding;RNA binding;structural constituent of ribosome;structural molecule activity	Ribosome	Ribosomal L15	+	no	23958036	64	4	24.146	204	+	+	+
Q92900	ENSG00000005007	KIAA0221;RENT1;UPF1	ATP-dependent helicase RENT1;Nonsense mRNA reducing factor 1;Regulator of nonsense transcripts 1;Up-frameshift suppressor 1 homolog	NaN	-0.191191	0.864428	-0.0806686	NaN	0.0418764	1.4268	-0.113869	0.944805	-0.15462	1.29368	-0.116399	mRNA decay complex (UPF1, UPF2, UPF3B, DCP2, XRN1, XRN2, EXOSC2, EXOSC4, EXOSC10, PARN);Postsplicing complex;SMG-1-Upf1-eRF1-eRF3 complex (SURF);Upf complex (UPF1, UPF2, UPF3a);Upf complex (UPF1, UPF2, UPF3b)	19	cell part;chromatin;chromosomal part;cytoplasm;cytoplasmic mRNA processing body;cytoplasmic part;intracellular non-membrane-bounded organelle;intracellular organelle;intracellular organelle part;intracellular part;macromolecular complex;non-membrane-bounded organelle;organelle;organelle part;ribonucleoprotein complex;RNA granule	biological regulation;biosynthetic process;catabolic process;cell cycle;cellular biosynthetic process;cellular catabolic process;cellular macromolecule biosynthetic process;cellular macromolecule catabolic process;cellular macromolecule metabolic process;cellular metabolic process;cellular nitrogen compound metabolic process;cellular process;cellular response to stimulus;cellular response to stre…	adenyl nucleotide binding;adenyl ribonucleotide binding;ATP binding;ATPase activity;ATPase activity, coupled;ATP-dependent helicase activity;ATP-dependent RNA helicase activity;binding;catalytic activity;cation binding;chromatin binding;DNA binding;helicase activity;hydrolase activity;hydrolase activity, acting on acid anhydrides;hydrolase activity, acting on acid anhydrides, in phosphorus-contai…	mRNA surveillance pathway;RNA transport	ResIII;RNA helicase (UPF2 interacting domain)	+	yes	18942744	64	4	124.34	1129	+	+	+
Q16891	ENSG00000132305	HMP;IMMT;PIG4;PIG52	Cell proliferation-inducing gene 4/52 protein;Mitochondrial inner membrane protein;Mitofilin;p87/89	1.33595	-0.0399447	0.920594	-0.11182	1.65807	-0.0995717	1.7905	-0.0173402	2.13279	0.0195481	2.13679	-0.121044		2	cell part;cytoplasmic part;integral to membrane;integral to mitochondrial inner membrane;integral to mitochondrial membrane;integral to organelle membrane;intracellular membrane-bounded organelle;intracellular organelle;intracellular organelle part;intracellular part;intrinsic to membrane;intrinsic to mitochondrial inner membrane;intrinsic to organelle membrane;membrane;membrane part;membrane-bou…		binding;protein binding		Mitochondrial inner membrane protein		no	86371055	64	4	83.677	758	+	+	+
Q5M8S8		SIX6	SIX6 protein	NaN	-0.095296	NaN	-0.0350187	0.649096	0.0789674	2.02128	-0.351819	0.914495	-0.563628	1.56743	-0.123359			cell part;intracellular membrane-bounded organelle;intracellular organelle;intracellular part;membrane-bounded organelle;nucleus;organelle	biological regulation;biosynthetic process;cellular biosynthetic process;cellular macromolecule biosynthetic process;cellular macromolecule metabolic process;cellular metabolic process;cellular nitrogen compound metabolic process;cellular process;macromolecule biosynthetic process;macromolecule metabolic process;metabolic process;nitrogen compound metabolic process;nucleic acid metabolic process;…	binding;DNA binding;nucleic acid binding;nucleic acid binding transcription factor activity;sequence-specific DNA binding;sequence-specific DNA binding transcription factor activity		Homeobox		no	NaN	64	4	33.729	305	+	+	+
Q13206	ENSG00000178105	DDX10	DEAD box protein 10;Probable ATP-dependent RNA helicase DDX10	NaN	-0.04622	NaN	0.0453868	2.44091	-0.195541	1.68484	-0.215242	1.52874	-0.252582	1.96041	-0.130427		11			adenyl nucleotide binding;adenyl ribonucleotide binding;ATP binding;ATPase activity;ATPase activity, coupled;ATP-dependent helicase activity;binding;catalytic activity;helicase activity;hydrolase activity;hydrolase activity, acting on acid anhydrides;hydrolase activity, acting on acid anhydrides, in phosphorus-containing anhydrides;nucleic acid binding;nucleoside-triphosphatase activity;nucleotid…		DEAD;Helicase conserved C-terminal domain		no	108535752	64	4	100.89	875	+	+	+
P36578	ENSG00000174444	RPL1;RPL4	60S ribosomal protein L1;60S ribosomal protein L4	NaN	-0.000604816	1.6129	-0.0653842	NaN	0.0391128	0.655761	-0.184414	0.95196	-0.143015	0.860035	-0.134082	60S ribosomal subunit, cytoplasmic;Nop56p-associated pre-rRNA complex;Ribosome, cytoplasmic;TNF-alpha-NF-kappa B signaling complex 6	15	cell part;cytoplasm;cytoplasmic part;cytosol;cytosolic large ribosomal subunit;intracellular membrane-bounded organelle;intracellular non-membrane-bounded organelle;intracellular organelle;intracellular organelle part;intracellular part;large ribosomal subunit;macromolecular complex;membrane-bounded organelle;non-membrane-bounded organelle;nuclear part;nucleolus;nucleus;organelle;organelle part;r…	anatomical structure development;biosynthetic process;cellular biosynthetic process;cellular component disassembly;cellular component disassembly at cellular level;cellular component organization;cellular component organization at cellular level;cellular component organization or biogenesis;cellular component organization or biogenesis at cellular level;cellular macromolecular complex disassembly…	binding;nucleic acid binding;protein binding;RNA binding;structural constituent of ribosome;structural molecule activity	Ribosome	Ribosomal protein L4/L1 family	+	no	66790801	64	4	47.697	427	+	+	+
Q96PK6	ENSG00000239306	RBM14;SIP	Paraspeckle protein 2;RNA-binding motif protein 14;RNA-binding protein 14;RRM-containing coactivator activator/modulator;Synaptotagmin-interacting protein	NaN	-0.109828	0.667261	0.0100126	NaN	0.0251706	2.00583	-0.102152	2.0627	-0.0775326	1.64153	-0.135048		11	cell part;intracellular membrane-bounded organelle;intracellular non-membrane-bounded organelle;intracellular organelle;intracellular organelle part;intracellular part;macromolecular complex;mediator complex;membrane-bounded organelle;non-membrane-bounded organelle;nuclear part;nucleolus;nucleoplasm part;nucleus;organelle;organelle part;protein complex;ribonucleoprotein complex;transcription fact…	biological regulation;biosynthetic process;cellular biosynthetic process;cellular component organization;cellular component organization at cellular level;cellular component organization or biogenesis;cellular component organization or biogenesis at cellular level;cellular macromolecule biosynthetic process;cellular macromolecule metabolic process;cellular metabolic process;cellular nitrogen comp…	binding;binding, bridging;general RNA polymerase II transcription factor activity;ligand-dependent nuclear receptor transcription coactivator activity;nucleic acid binding;nucleotide binding;protein binding;protein binding transcription factor activity;protein binding, bridging;RNA binding;RNA polymerase II transcription factor activity;RNA polymerase II transcription mediator activity;transcript…		RNA recognition motif. (a.k.a. RRM, RBD, or RNP domain)		no	66384053	64	4	69.491	669	+	+	+
A8K3A8			cDNA FLJ75085, highly similar to Homo sapiens glutaminyl-tRNA synthetase (QARS), mRNA	5.32794	-0.027585	1.22928	-0.0920589	1.23915	-0.116627	1.86981	-0.141767	2.16266	-0.0964397	2.28673	-0.137981			cell part;cytoplasm;intracellular part	amine metabolic process;amino acid activation;biosynthetic process;carboxylic acid metabolic process;cellular amine metabolic process;cellular amino acid metabolic process;cellular biosynthetic process;cellular ketone metabolic process;cellular macromolecule biosynthetic process;cellular macromolecule metabolic process;cellular metabolic process;cellular nitrogen compound metabolic process;cellul…	adenyl nucleotide binding;adenyl ribonucleotide binding;aminoacyl-tRNA ligase activity;ATP binding;binding;catalytic activity;glutamine-tRNA ligase activity;ligase activity;ligase activity, forming aminoacyl-tRNA and related compounds;ligase activity, forming carbon-oxygen bonds;nucleotide binding;purine nucleotide binding;purine ribonucleoside triphosphate binding;purine ribonucleotide binding;r…		Glutaminyl-tRNA synthetase, non-specific RNA binding region part 1;Glutaminyl-tRNA synthetase, non-specific RNA binding region part 2;tRNA synthetases class I (E and Q), anti-codon binding domain;tRNA synthetases class I (E and Q), catalytic domain		no	NaN	64	4	89.656	793	+	+	+
O43242	ENSG00000108344	PSMD3	26S proteasome non-ATPase regulatory subunit 3;26S proteasome regulatory subunit RPN3;26S proteasome regulatory subunit S3;Proteasome subunit p58	NaN	-0.00302648	2.59244	-0.100288	0.602077	-0.102558	1.62637	-0.231731	1.98071	-0.054121	2.54725	-0.14125	PA700 complex;PA700-20S-PA28 complex	17	cell part;intracellular part;macromolecular complex;proteasome complex;protein complex	anaphase-promoting complex-dependent proteasomal ubiquitin-dependent protein catabolic process;apoptosis;biological regulation;catabolic process;cell cycle;cell cycle checkpoint;cell cycle phase;cell cycle process;cell death;cellular catabolic process;cellular macromolecule catabolic process;cellular macromolecule metabolic process;cellular metabolic process;cellular nitrogen compound metabolic p…	binding;enzyme regulator activity;protein binding	Proteasome	PCI;Proteasome regulatory subunit C-terminal	+	no	38137050	64	4	60.977	534	+	+	+
P62424	ENSG00000148303	RPL7A;SURF3;SURF-3	60S ribosomal protein L7a;PLA-X polypeptide;Surfeit locus protein 3	NaN	0.0311971	0.673706	-0.0363704	1.78442	-0.849419	0.590938	-0.0775388	1.26764	-0.047775	1.62139	-0.14332	60S ribosomal subunit, cytoplasmic;Nop56p-associated pre-rRNA complex;Ribosome, cytoplasmic;TRBP containing complex (DICER, RPL7A, EIF6, MOV10 and subunits of the 60S ribosomal particle);TRBP containing complex (DICER, TRBP, AGO2, RPL7A, EIF6, MOV10)	9	cell fraction;cell part;cytoplasmic part;cytosol;cytosolic large ribosomal subunit;insoluble fraction;intracellular non-membrane-bounded organelle;intracellular organelle;intracellular organelle part;intracellular part;large ribosomal subunit;macromolecular complex;membrane fraction;non-membrane-bounded organelle;organelle;organelle part;polysomal ribosome;ribonucleoprotein complex;ribosome	anatomical structure development;biosynthetic process;cellular biosynthetic process;cellular component biogenesis;cellular component biogenesis at cellular level;cellular component disassembly;cellular component disassembly at cellular level;cellular component organization;cellular component organization at cellular level;cellular component organization or biogenesis;cellular component organizati…	binding;nucleic acid binding;RNA binding;structural constituent of ribosome;structural molecule activity	Ribosome	Ribosomal protein L7Ae/L30e/S12e/Gadd45 family	+	no	136215069	64	4	29.995	266	+	+	+
P49915	ENSG00000163655	GMPS	Glutamine amidotransferase;GMP synthase [glutamine-hydrolyzing];GMP synthetase	1.27153	-0.0307231	NaN	0.0792118	NaN	-2.8485	1.1524	-0.374009	0.782991	-0.18918	0.757698	-0.158509		3	cell part;cytoplasm;cytoplasmic part;cytosol;intracellular part	amine metabolic process;biosynthetic process;carboxylic acid metabolic process;cellular amine metabolic process;cellular amino acid metabolic process;cellular aromatic compound metabolic process;cellular biosynthetic process;cellular ketone metabolic process;cellular metabolic process;cellular nitrogen compound biosynthetic process;cellular nitrogen compound metabolic process;cellular process;glu…	adenyl nucleotide binding;adenyl ribonucleotide binding;ATP binding;binding;carbon-nitrogen ligase activity, with glutamine as amido-N-donor;catalytic activity;enzyme binding;GMP synthase (glutamine-hydrolyzing) activity;GMP synthase activity;ligase activity;ligase activity, forming carbon-nitrogen bonds;nucleotide binding;protein binding;purine nucleotide binding;purine ribonucleoside triphospha…	Drug metabolism - other enzymes;Purine metabolism	GATase;GMP synthase C terminal domain;NAD synthase		no	155588325	64	4	76.715	693	+	+	+
O60664	ENSG00000105355	M6PRBP1;PLIN3;TIP47	47 kDa mannose 6-phosphate receptor-binding protein;Cargo selection protein TIP47;Mannose-6-phosphate receptor-binding protein 1;Perilipin-3;Placental protein 17	NaN	-0.223523	1.45222	-0.302846	1.64637	-3.35786	1.89885	-0.997572	2.72954	-0.814863	2.35064	-0.173497	RAB9-TIP47-MPRI complex	19	cell part;cytoplasm;cytoplasmic part;endosomal part;endosome;endosome membrane;Golgi apparatus;intracellular membrane-bounded organelle;intracellular organelle;intracellular organelle part;intracellular part;lipid particle;membrane;membrane-bounded organelle;organelle;organelle membrane;organelle part	cellular process;establishment of localization;transport;vesicle-mediated transport	binding;protein binding		Perilipin	+	yes	4838346	64	4	47.046	434	+	+	+
Q9UN86	ENSG00000138757	G3BP2;KIAA0660	GAP SH3 domain-binding protein 2;Ras GTPase-activating protein-binding protein 2	0.609729	0.00353648	0.918899	0.0201586	1.19912	0.0837862	2.42164	-0.13518	1.64406	-0.185908	2.06803	-0.184039		4	cell part;cytoplasm;cytoplasmic part;cytosol;intracellular;intracellular part	biological regulation;cellular process;cellular response to stimulus;cytoplasmic sequestering of NF-kappaB;cytoplasmic sequestering of protein;cytoplasmic sequestering of transcription factor;establishment of localization;establishment of RNA localization;intracellular signal transduction;maintenance of location;maintenance of location in cell;maintenance of protein location;maintenance of protei…	binding;enzyme activator activity;enzyme regulator activity;GTPase activator activity;GTPase regulator activity;nucleic acid binding;nucleoside-triphosphatase regulator activity;nucleotide binding;protein binding;protein complex scaffold;receptor signaling complex scaffold activity;RNA binding;structural molecule activity		NTF2;RNA recognition motif. (a.k.a. RRM, RBD, or RNP domain)		no	76567966	64	4	52.4685	465.5	+	+	+
O75351	ENSG00000119541	MIG1;SKD1;VPS42;VPS4B	Cell migration-inducing gene 1 protein;Suppressor of K(+) transport growth defect 1;Vacuolar protein sorting-associated protein 4B	NaN	0.0661399	1.3519	-0.0486877	NaN	NaN	2.20263	-0.225779	2.10371	-0.132796	1.99864	-0.195453		18	cell part;cytoplasm;cytoplasmic part;cytosol;early endosome;endosomal part;endosome;endosome membrane;intracellular membrane-bounded organelle;intracellular organelle;intracellular organelle part;intracellular part;late endosome;late endosome membrane;lysosome;lytic vacuole;membrane;membrane-bounded organelle;nucleus;organelle;organelle membrane;organelle part;vacuolar membrane;vacuolar part;vacu…	ATP catabolic process;ATP metabolic process;catabolic process;cation transport;cell cycle;cell division;cellular catabolic process;cellular component organization;cellular component organization at cellular level;cellular component organization or biogenesis;cellular component organization or biogenesis at cellular level;cellular membrane organization;cellular metabolic process;cellular nitrogen …	adenyl nucleotide binding;adenyl ribonucleotide binding;ATP binding;ATPase activity;ATPase activity, coupled;binding;catalytic activity;hydrolase activity;hydrolase activity, acting on acid anhydrides;hydrolase activity, acting on acid anhydrides, in phosphorus-containing anhydrides;nucleoside-triphosphatase activity;nucleotide binding;protein binding;protein C-terminus binding;purine nucleotide …	Endocytosis	AAA;MIT;Vps4 C terminal oligomerisation domain		no	61056423	64	4	49.301	444	+	+	+
Q14152	ENSG00000107581	EIF3A;EIF3S10;KIAA0139	eIF3 p167;eIF3 p180;eIF3 p185;eIF-3-theta;Eukaryotic translation initiation factor 3 subunit 10;Eukaryotic translation initiation factor 3 subunit A	0.78044	2.53e-05	NaN	-0.0306422	2.35191	-0.398685	1.86642	-0.026411	1.59753	-0.171687	1.0053	-0.217359	EIF3 complex (EIF3A, EIF3B, EIF3G, EIF3I, EIF3C);EIF3 complex (EIF3A, EIF3B, EIF3G, EIF3I, EIF3J);eIF3 complex (EIF3S6, EIF3S5, EIF3S4, EIF3S3, EIF3S6IP, EIF3S2, EIF3S9, EIF3S12, EIF3S10, EIF3S8, EIF3S1, EIF3S7);eIF3 complex (EIF3S6, EIF3S5, EIF3S4, EIF3S3, EIF3S6IP, EIF3S2, EIF3S9, EIF3S12, EIF3S10, EIF3S8, EIF3S1, EIF3S7, PCID1);EIF3 core complex (EIF3A, EIF3B, EIF3G, EIF3I)	10	cell part;cytoplasm;cytoplasmic part;cytosol;eukaryotic translation initiation factor 3 complex;intracellular membrane-bounded organelle;intracellular organelle;intracellular part;macromolecular complex;membrane-bounded organelle;nucleus;organelle;protein complex	biosynthetic process;cellular biosynthetic process;cellular component assembly;cellular component assembly at cellular level;cellular component organization;cellular component organization at cellular level;cellular component organization or biogenesis;cellular component organization or biogenesis at cellular level;cellular macromolecular complex assembly;cellular macromolecular complex subunit o…	binding;nucleic acid binding;protein binding;RNA binding;structural molecule activity;translation factor activity, nucleic acid binding;translation initiation factor activity	RNA transport	PCI	+	yes	120794356	64	4	166.57	1382	+	+	+
P21281	ENSG00000147416	ATP6B2;ATP6V1B2;VPP3	Endomembrane proton pump 58 kDa subunit;HO57;Vacuolar proton pump subunit B 2;V-type proton ATPase subunit B, brain isoform	NaN	-0.0185078	2.31469	-0.0316456	1.95513	-7.17158	2.87994	-0.357179	1.78479	-0.242416	3.02419	-0.238371		8	cell part;cytoplasmic membrane-bounded vesicle;cytoplasmic part;cytoplasmic vesicle;cytosol;endomembrane system;Golgi apparatus;integral to membrane;intracellular membrane-bounded organelle;intracellular organelle;intracellular part;intrinsic to membrane;macromolecular complex;melanosome;membrane;membrane part;membrane-bounded organelle;membrane-bounded vesicle;organelle;pigment granule;plasma me…	ATP hydrolysis coupled proton transport;ATP metabolic process;biological regulation;cation homeostasis;cation transport;cell surface receptor linked signaling pathway;cellular cation homeostasis;cellular chemical homeostasis;cellular homeostasis;cellular ion homeostasis;cellular iron ion homeostasis;cellular metabolic process;cellular metal ion homeostasis;cellular nitrogen compound metabolic pro…	active transmembrane transporter activity;adenyl nucleotide binding;adenyl ribonucleotide binding;ATP binding;ATPase activity;ATPase activity, coupled;ATPase activity, coupled to movement of substances;ATPase activity, coupled to transmembrane movement of ions;ATPase activity, coupled to transmembrane movement of substances;binding;catalytic activity;cation transmembrane transporter activity;cati…	Collecting duct acid secretion;Epithelial cell signaling in Helicobacter pylori infection;Oxidative phosphorylation;Phagosome;Rheumatoid arthritis;Vibrio cholerae infection	ATP synthase alpha/beta chain, C terminal domain;ATP synthase alpha/beta family, beta-barrel domain;ATP synthase alpha/beta family, nucleotide-binding domain		yes	20054878	64	4	56.5	511	+	+	+
P50914	ENSG00000188846	RPL14	60S ribosomal protein L14;CAG-ISL 7	0.885884	-0.025139	0.674299	-0.0515273	0.660929	0.082975	1.63303	-0.206798	2.19839	-0.273888	1.78605	-0.240142	60S ribosomal subunit, cytoplasmic;Nop56p-associated pre-rRNA complex;Ribosome, cytoplasmic;TRBP containing complex (DICER, RPL7A, EIF6, MOV10 and subunits of the 60S ribosomal particle)	3	cell part;cytoplasm;cytoplasmic part;cytosol;cytosolic large ribosomal subunit;intracellular;intracellular non-membrane-bounded organelle;intracellular organelle;intracellular organelle part;intracellular part;large ribosomal subunit;macromolecular complex;non-membrane-bounded organelle;organelle;organelle part;ribonucleoprotein complex;ribosome	anatomical structure development;biosynthetic process;cellular biosynthetic process;cellular component biogenesis;cellular component biogenesis at cellular level;cellular component disassembly;cellular component disassembly at cellular level;cellular component organization;cellular component organization at cellular level;cellular component organization or biogenesis;cellular component organizati…	binding;nucleic acid binding;protein binding;RNA binding;structural constituent of ribosome;structural molecule activity	Ribosome	Ribosomal protein L14	+	no	40498783	64	4	23.787	220	+	+	+
P55884	ENSG00000106263	EIF3B;EIF3S9	eIF3 p110;eIF3 p116;eIF-3-eta;Eukaryotic translation initiation factor 3 subunit 9;Eukaryotic translation initiation factor 3 subunit B;Prt1 homolog	2.74455	-0.0221191	NaN	0.0808984	3.50576	-0.211126	1.65639	-0.297038	1.53736	-0.177576	1.79809	-0.247296	EIF3 complex (EIF3A, EIF3B, EIF3G, EIF3I, EIF3C);EIF3 complex (EIF3A, EIF3B, EIF3G, EIF3I, EIF3J);EIF3 complex (EIF3B, EIF3G, EIF3I);EIF3 complex (EIF3B, EIF3J, EIF3I);eIF3 complex (EIF3S6, EIF3S5, EIF3S4, EIF3S3, EIF3S6IP, EIF3S2, EIF3S9, EIF3S12, EIF3S10, EIF3S8, EIF3S1, EIF3S7);eIF3 complex (EIF3S6, EIF3S5, EIF3S4, EIF3S3, EIF3S6IP, EIF3S2, EIF3S9, EIF3S12, EIF3S10, EIF3S8, EIF3S1, EIF3S7, PCI…	7	cell part;cytoplasm;cytoplasmic part;cytosol;eukaryotic translation initiation factor 3 complex;intracellular part;macromolecular complex;protein complex	biological regulation;biosynthetic process;cellular biosynthetic process;cellular macromolecule biosynthetic process;cellular macromolecule metabolic process;cellular metabolic process;cellular process;cellular protein metabolic process;gene expression;macromolecule biosynthetic process;macromolecule metabolic process;metabolic process;posttranscriptional regulation of gene expression;primary met…	binding;nucleic acid binding;nucleotide binding;protein binding;protein complex scaffold;RNA binding;structural molecule activity;translation factor activity, nucleic acid binding;translation initiation factor activity	RNA transport	eIF2A;RNA recognition motif. (a.k.a. RRM, RBD, or RNP domain)	+	yes	2393721	64	4	99.028	873	+	+	+
P22626	ENSG00000122566	HNRNPA2B1;HNRPA2B1	Heterogeneous nuclear ribonucleoproteins A2/B1	1.14273	-0.0334045	NaN	-0.0567761	0.968326	-2.52891	1.55209	-0.225076	1.37371	-0.19944	1.31867	-0.254502	C complex spliceosome;p23 protein complex	7	catalytic step 2 spliceosome;cell part;cytoplasm;heterogeneous nuclear ribonucleoprotein complex;intracellular membrane-bounded organelle;intracellular non-membrane-bounded organelle;intracellular organelle;intracellular organelle part;intracellular part;macromolecular complex;membrane-bounded organelle;non-membrane-bounded organelle;nuclear part;nucleolus;nucleoplasm;nucleus;organelle;organelle …	cellular macromolecule metabolic process;cellular metabolic process;cellular nitrogen compound metabolic process;cellular process;establishment of localization;establishment of RNA localization;gene expression;macromolecule metabolic process;metabolic process;mRNA metabolic process;mRNA processing;nitrogen compound metabolic process;nuclear mRNA splicing, via spliceosome;nucleic acid metabolic pr…	binding;DNA binding;nucleic acid binding;nucleotide binding;protein binding;RNA binding;sequence-specific DNA binding;single-stranded DNA binding;single-stranded telomeric DNA binding;structure-specific DNA binding;telomeric DNA binding		HnRNPA1;RNA recognition motif. (a.k.a. RRM, RBD, or RNP domain)	+	yes	26229547	64	4	37.429	353	+	+	+
[truncated: 342 more rows]

## Sheet: Read me
Header	Description
Uniprot	Uniprot Accession Number
ENSG	Ensembl Gene ID (http://www.ensembl.org/index.html)
Gene name	Gene Name of the entry
Protein name	Protein Name of the entry
Cleaved EXPERIMENT	Ratio of the peptides corresponding to the cleaved region
Uncleaved EXPERIMENT	Ratio of the peptides corresponding to the uncleaved region
Corum	Entries derived from http://mips.helmholtz-muenchen.de/genre/proj/corum/ in case the entry is associated with a complex
Chromosome	Name of Chromosome, on which the according gene is located
GOCC	Gene ontology cellular component Name
GOBP	Gene ontology biological pathway Name
GOMF	Gene ontology metabolic function Name
KEGG	Kyoto Encyclopedia of Genes and Genomes Name
Pfam	Information on protein family (http://pfam.sanger.ac.uk/)
[truncated: 10 more rows]
