# Supplementary material for: A SILAC-based Approach Identifies Substrates of Caspase-dependent Cleavage upon TRAIL-induced Apoptosis
Source: Mol Cell Proteomics. 2013 Jan 13;12(5):1436–50. doi: 10.1074/mcp.M112.024679 (PMC3650350; doi:10.1074/mcp.M112.024679)
Supplement: Suppl Table S1 [file supp_M112.024679_mcp.M112.024679-5.xlsx]

## Sheet: Fisher_M1
Category column	Category value	Total size	Selection size	Category size	Intersection size	Enrichment factor	Enrichment	P value	Benj. Hoch. FDR
Condensin I complex	+	2450	687	5	5	3.5662	3.5662	0.0017155	0.0017155
GOCC name	heterogeneous nuclear ribonucleoprotein complex	2450	687	16	14	3.1205	3.1205	1.0607e-06	0.00010955
Keywords	Bromodomain	2450	687	11	9	2.9178	2.9178	0.00029602	0.0050221
GOBP name	cellular component disassembly involved in apoptosis	2450	687	20	16	2.853	2.853	1.7145e-06	0.00035319
GOMF name	RNA helicase activity	2450	687	19	15	2.8154	2.8154	4.9619e-06	0.00067399
GOMF name	RNA-dependent ATPase activity	2450	687	14	11	2.802	2.802	0.00010928	0.010478
Pfam	DEAD	2450	687	37	25	2.4096	2.4096	4.5495e-07	0.0003924
Pfam	Helicase_C	2450	687	48	32	2.3775	2.3775	1.774e-08	3.0601e-05
Keywords	Helicase	2450	687	63	40	2.2643	2.2643	2.407e-09	1.4803e-07
GOMF name	helicase activity	2450	687	62	39	2.2433	2.2433	5.6319e-09	2.295e-06
GOMF name	purine NTP-dependent helicase activity	2450	687	48	30	2.2289	2.2289	4.0701e-07	7.3715e-05
GOMF name	ATP-dependent helicase activity	2450	687	48	30	2.2289	2.2289	4.0701e-07	8.2929e-05
GOMF name	structure-specific DNA binding	2450	687	48	26	1.9317	1.9317	7.4483e-05	0.0080938
GOMF name	protein domain specific binding	2450	687	64	33	1.8388	1.8388	3.1811e-05	0.0039886
Keywords	SH3domain	2450	687	37	19	1.8313	1.8313	0.0014277	0.018984
Pfam	RRM_1	2450	687	80	41	1.8277	1.8277	4.5715e-06	0.0026286
GOMF name	ATPase activity	2450	687	116	55	1.6909	1.6909	2.5874e-06	0.00038341
GOBP name	mRNA processing	2450	687	169	79	1.6671	1.6671	3.6815e-08	2.2752e-05
Keywords	Coiledcoil	2450	687	317	148	1.665	1.665	1.3825e-14	1.7004e-12
GOBP name	RNA splicing	2450	687	138	64	1.6539	1.6539	1.0411e-06	0.00026492
GOMF name	ATPase activity, coupled	2450	687	91	42	1.646	1.646	7.774e-05	0.0079198
GOBP name	RNA splicing, via transesterification reactions with bulged adenosine as nucleophile	2450	687	99	45	1.621	1.621	6.8839e-05	0.0064739
GOBP name	nuclear mRNA splicing, via spliceosome	2450	687	99	45	1.621	1.621	6.8839e-05	0.0066177
GOBP name	RNA splicing, via transesterification reactions	2450	687	102	46	1.6083	1.6083	7.2279e-05	0.0066527
Sequence Motifs	F box bTrCP	2450	687	49	22	1.6012	1.6012	0.004618	0.004618
GOCC name	spliceosomal complex	2450	687	88	39	1.5805	1.5805	0.00035698	0.011221
Keywords	mRNAprocessing	2450	687	154	68	1.5747	1.5747	3.9696e-06	0.00012206
Keywords	RNA-binding	2450	687	269	117	1.5511	1.5511	3.2676e-09	1.7863e-07
GOCC name	intracellular	2450	687	106	46	1.5476	1.5476	0.00020549	0.0067532
Keywords	mRNAsplicing	2450	687	127	55	1.5444	1.5444	5.8528e-05	0.001252
Sequence Motifs	Ken box	2450	687	111	48	1.5422	1.5422	0.00016878	0.00033756
Keywords	Spliceosome	2450	687	82	35	1.5222	1.5222	0.0014123	0.019301
GOBP name	RNA processing	2450	687	265	109	1.4669	1.4669	3.9593e-07	0.00011419
GOCC name	nucleolus	2450	687	200	82	1.4622	1.4622	1.2714e-05	0.00083568
GOBP name	DNA metabolic process	2450	687	182	74	1.45	1.45	4.4716e-05	0.004718
Keywords	DNA-binding	2450	687	217	88	1.4462	1.4462	1.0224e-05	0.0002515
GOMF name	DNA binding	2450	687	289	117	1.4438	1.4438	3.8347e-07	8.9295e-05
Keywords	Cellcycle	2450	687	161	65	1.4398	1.4398	0.00015371	0.0030251
Keywords	Transcriptionregulation	2450	687	243	98	1.4382	1.4382	4.2847e-06	0.00011711
GOMF name	RNA binding	2450	687	398	158	1.4157	1.4157	1.2001e-08	3.9123e-06
Keywords	Transcription	2450	687	263	104	1.4102	1.4102	6.0174e-06	0.00015582
GOMF name	nucleic acid binding	2450	687	673	266	1.4095	1.4095	8.4067e-15	1.3703e-11
GOBP name	regulation of gene expression	2450	687	426	167	1.398	1.398	1.2128e-08	1.3117e-05
GOBP name	regulation of RNA metabolic process	2450	687	376	146	1.3848	1.3848	2.4525e-07	0.0001061
GOCC name	nucleoplasm	2450	687	266	103	1.3809	1.3809	1.8508e-05	0.0010293
GOMF name	nucleoside-triphosphatase activity	2450	687	224	86	1.3692	1.3692	0.000119	0.010776
GOBP name	regulation of transcription, DNA-dependent	2450	687	334	128	1.3667	1.3667	3.2612e-06	0.00054262
GOCC name	nuclear part	2450	687	725	275	1.3527	1.3527	1.2121e-12	8.7634e-10
GOMF name	pyrophosphatase activity	2450	687	229	86	1.3393	1.3393	0.00026642	0.018881
Keywords	Repeat	2450	687	578	217	1.3389	1.3389	3.4346e-09	1.6898e-07
GOMF name	hydrolase activity, acting on acid anhydrides, in phosphorus-containing anhydrides	2450	687	230	86	1.3335	1.3335	0.00031038	0.019458
GOBP name	regulation of macromolecule biosynthetic process	2450	687	391	146	1.3316	1.3316	3.3868e-06	0.00054264
GOBP name	regulation of cellular macromolecule biosynthetic process	2450	687	386	144	1.3304	1.3304	4.2174e-06	0.00060816
GOBP name	regulation of nucleobase-containing compound metabolic process	2450	687	408	152	1.3286	1.3286	2.4125e-06	0.00043485
Keywords	Phosphoprotein	2450	687	1705	628	1.3135	1.3135	1.9439e-56	9.5641e-54
GOBP name	regulation of nitrogen compound metabolic process	2450	687	447	164	1.3084	1.3084	2.6416e-06	0.00045711
GOBP name	regulation of cellular biosynthetic process	2450	687	408	148	1.2936	1.2936	1.7059e-05	0.0021085
GOBP name	regulation of biosynthetic process	2450	687	412	149	1.2897	1.2897	1.9044e-05	0.0022885
GOBP name	mRNA metabolic process	2450	687	314	113	1.2834	1.2834	0.00022923	0.018364
Keywords	Nucleus	2450	687	987	355	1.2827	1.2827	3.2744e-13	2.685e-11
GOBP name	nucleic acid metabolic process	2450	687	785	280	1.272	1.272	3.2288e-09	6.9838e-06
Keywords	Alternativesplicing	2450	687	1082	384	1.2656	1.2656	1.0979e-13	1.0803e-11
GOBP name	RNA metabolic process	2450	687	661	233	1.2571	1.2571	4.6667e-07	0.00012618
GOBP name	negative regulation of cellular process	2450	687	366	129	1.2569	1.2569	0.00023206	0.017612
GOBP name	negative regulation of biological process	2450	687	387	136	1.2532	1.2532	0.00018483	0.015376
GOBP name	regulation of macromolecule metabolic process	2450	687	575	202	1.2528	1.2528	4.6669e-06	0.00065126
GOCC name	non-membrane-bounded organelle	2450	687	513	180	1.2513	1.2513	1.8629e-05	0.00089794
GOCC name	intracellular non-membrane-bounded organelle	2450	687	513	180	1.2513	1.2513	1.8629e-05	0.00096207
Keywords	ATP-binding	2450	687	355	121	1.2155	1.2155	0.0012846	0.018058
GOBP name	regulation of metabolic process	2450	687	640	218	1.2147	1.2147	1.9936e-05	0.0023309
GOBP name	regulation of cellular metabolic process	2450	687	599	203	1.2086	1.2086	5.7631e-05	0.0056662
CORUM	+	2450	687	962	326	1.2085	1.2085	6.3001e-08	6.3001e-08
GOBP name	regulation of primary metabolic process	2450	687	572	193	1.2033	1.2033	0.00011734	0.01036
GOBP name	nucleobase-containing compound metabolic process	2450	687	863	288	1.1901	1.1901	3.569e-06	0.00055141
GOCC name	nucleus	2450	687	646	215	1.1869	1.1869	0.00011486	0.0043705
GOBP name	regulation of cellular process	2450	687	1022	340	1.1864	1.1864	2.7692e-07	8.5567e-05
GOMF name	nucleotide binding	2450	687	637	211	1.1813	1.1813	0.00018064	0.014722
GOMF name	protein binding	2450	687	1293	426	1.175	1.175	2.5919e-09	1.4082e-06
GOBP name	regulation of biological process	2450	687	1063	347	1.1641	1.1641	1.9942e-06	0.00037509
GOBP name	biological regulation	2450	687	1115	363	1.161	1.161	1.2041e-06	0.00026045
GOBP name	cellular nitrogen compound metabolic process	2450	687	918	293	1.1382	1.1382	0.00016337	0.014135
GOBP name	nitrogen compound metabolic process	2450	687	923	294	1.1359	1.1359	0.00018621	0.015199
Keywords	Acetylation	2450	687	1302	409	1.1203	1.1203	1.3885e-05	0.00031052
Keywords	Cytoplasm	2450	687	926	288	1.1092	1.1092	0.0011886	0.0172
GOCC name	organelle	2450	687	1277	394	1.1003	1.1003	0.00019092	0.0069019
GOCC name	intracellular organelle	2450	687	1274	393	1.1001	1.1001	0.00020024	0.006894
Keywords	Polymorphism	2450	687	1381	420	1.0846	1.0846	0.00043213	0.0070869
GOMF name	binding	2450	687	1959	591	1.0759	1.0759	4.5668e-07	7.4439e-05
GOCC name	cytoplasmic part	2450	687	1282	300	0.83453	-1.19828	2.1235e-08	2.5588e-06
Keywords	Membrane	2450	687	511	118	0.82351	-1.21431	0.00081994	0.012607
GOMF name	catalytic activity	2450	687	992	221	0.79449	-1.25867	3.2802e-08	8.9112e-06
GOBP name	protein metabolic process	2450	687	482	105	0.77688	-1.2872	0.00011341	0.010221
GOCC name	membrane part	2450	687	410	85	0.73934	-1.35256	5.5514e-05	0.002361
Keywords	Diseasemutation	2450	687	265	52	0.69979	-1.429	0.00024779	0.0045152
GOBP name	catabolic process	2450	687	353	69	0.69708	-1.43456	2.2401e-05	0.0025502
Keywords	Transferase	2450	687	244	42	0.61386	-1.62904	1.2984e-05	0.00030421
GOCC name	intrinsic to membrane	2450	687	244	41	0.59924	-1.66878	6.4915e-06	0.00046934
GOCC name	integral to membrane	2450	687	241	39	0.57711	-1.73277	2.4774e-06	0.00022389
Keywords	Transmembrane	2450	687	223	33	0.52774	-1.89487	4.9415e-07	1.6208e-05
Keywords	Transmembranehelix	2450	687	215	31	0.5142	-1.94477	3.9229e-07	1.3786e-05
Keywords	Endoplasmicreticulum	2450	687	156	21	0.48007	-2.08303	4.1139e-06	0.00011906
GOBP name	amine metabolic process	2450	687	97	13	0.47795	-2.09227	0.0002507	0.018699
GOBP name	small molecule metabolic process	2450	687	387	51	0.46997	-2.1278	2.728e-14	1.1801e-10
GOBP name	lipid metabolic process	2450	687	99	13	0.46829	-2.13543	0.00016939	0.014368
GOCC name	endoplasmic reticulum membrane	2450	687	84	11	0.46701	-2.14128	0.00049613	0.014946
Keywords	Ribosomalprotein	2450	687	87	11	0.4509	-2.21779	0.00027247	0.0047877
GOCC name	mitochondrion	2450	687	112	14	0.44578	-2.24326	3.2525e-05	0.0014697
GOCC name	endoplasmic reticulum part	2450	687	134	16	0.42582	-2.34841	2.5242e-06	0.00020278
GOBP name	oxoacid metabolic process	2450	687	144	16	0.39625	-2.52366	2.7687e-07	9.2133e-05
GOBP name	cellular ketone metabolic process	2450	687	144	16	0.39625	-2.52366	2.7687e-07	9.9811e-05
GOBP name	carboxylic acid metabolic process	2450	687	144	16	0.39625	-2.52366	2.7687e-07	0.00010888
GOBP name	organic acid metabolic process	2450	687	147	16	0.38816	-2.57626	1.3972e-07	7.5552e-05
GOBP name	heterocycle metabolic process	2450	687	85	9	0.3776	-2.64831	4.8793e-05	0.0050257
GOMF name	transmembrane transporter activity	2450	687	70	7	0.35662	-2.80411	0.00013858	0.011889
GOCC name	mitochondrial part	2450	687	182	18	0.3527	-2.83527	4.146e-10	7.4938e-08
GOBP name	carbohydrate metabolic process	2450	687	124	12	0.34512	-2.89754	2.1767e-07	0.00010462
Keywords	Mitochondrioninnermembrane	2450	687	52	5	0.34291	-2.91622	0.00079163	0.012564
GOMF name	substrate-specific transmembrane transporter activity	2450	687	63	6	0.33964	-2.94429	0.00020657	0.016034
GOBP name	small molecule biosynthetic process	2450	687	75	7	0.33285	-3.00436	4.259e-05	0.0046061
Keywords	Glycoprotein	2450	687	122	11	0.32155	-3.10994	9.3043e-08	3.5213e-06
GOMF name	cofactor binding	2450	687	62	5	0.2876	-3.47705	6.8885e-05	0.0080202
GOCC name	mitochondrial matrix	2450	687	68	5	0.26222	-3.81359	1.4715e-05	0.0008866
Keywords	Oxidoreductase	2450	687	101	7	0.24716	-4.04596	5.4227e-08	2.2233e-06
GOBP name	alcohol metabolic process	2450	687	76	5	0.23462	-4.26221	1.7471e-06	0.00034354
Keywords	Mitochondrion	2450	687	234	15	0.2286	-4.37445	2.6835e-18	6.6015e-16
Keywords	Disulfidebond	2450	687	99	6	0.21614	-4.62663	1.7162e-08	7.6763e-07
GOMF name	oxidoreductase activity	2450	687	137	8	0.20825	-4.80192	1.3316e-11	1.0852e-08
GOBP name	oxidation-reduction process	2450	687	91	5	0.19595	-5.10334	2.6868e-08	1.9372e-05
GOBP name	generation of precursor metabolites and energy	2450	687	91	5	0.19595	-5.10334	2.6868e-08	2.3247e-05
GOCC name	intracellular organelle lumen	2450	687	110	6	0.19452	-5.14086	7.549e-10	1.0916e-07
GOBP name	cellular carbohydrate metabolic process	2450	687	94	5	0.18969	-5.27176	1.1388e-08	1.6421e-05
GOCC name	organelle lumen	2450	687	115	6	0.18606	-5.37461	1.7733e-10	4.2735e-08
GOCC name	membrane-enclosed lumen	2450	687	124	6	0.17256	-5.79509	1.2555e-11	4.5388e-09
GOBP name	glucose metabolic process	2450	687	45	2	0.1585	-6.30915	4.9843e-05	0.0050144
GOBP name	hexose metabolic process	2450	687	50	2	0.14265	-7.01016	1.152e-05	0.0015102
Keywords	Signal	2450	687	108	4	0.13208	-7.57117	2.2232e-11	1.5626e-09
GOBP name	small molecule catabolic process	2450	687	58	2	0.12297	-8.13206	1.0519e-06	0.0002395
GOBP name	monosaccharide metabolic process	2450	687	58	2	0.12297	-8.13206	1.0519e-06	0.00025281
GOBP name	organic acid catabolic process	2450	687	33	1	0.10807	-9.25326	0.00023129	0.017867
GOBP name	carboxylic acid catabolic process	2450	687	33	1	0.10807	-9.25326	0.00023129	0.018192
Keywords	Transitpeptide	2450	687	142	4	0.10046	-9.95421	4.941e-16	8.1033e-14
Keywords	NADP	2450	687	36	1	0.099062	-10.0947	9.2639e-05	0.0018991
GOBP name	cellular carbohydrate biosynthetic process	2450	687	39	1	0.091442	-10.9359	3.6793e-05	0.0040811
GOBP name	carbohydrate biosynthetic process	2450	687	42	1	0.08491	-11.7772	1.4505e-05	0.0018455
GOBP name	cofactor metabolic process	2450	687	46	1	0.077527	-12.8987	4.1504e-06	0.00061912
GOBP name	coenzyme metabolic process	2450	687	36	0	0	#DIV/0!	6.4726e-06	0.00087501
GOCC name	endoplasmic reticulum lumen	2450	687	28	0	0	#DIV/0!	9.3771e-05	0.0037665
GOMF name	oxidoreductase activity, acting on NADH or NADPH	2450	687	25	0	0	#DIV/0!	0.00025484	0.018881
Keywords	Lyase	2450	687	26	0	0	#DIV/0!	0.00018264	0.0034562
Keywords	Lipidmetabolism	2450	687	21	0	0	#DIV/0!	0.00096429	0.014377

## Sheet: Fisher_M2
Category column	Category value	Total size	Selection size	Category size	Intersection size	Enrichment factor	Enrichment	P value	Benj. Hoch. FDR
GOBP name	cellular component disassembly involved in apoptosis	2715	633	16	14	3.753	3.753	8.9458e-08	1.2437e-05
Condensin I complex	+	2715	633	5	4	3.4313	3.4313	0.011264	0.011264
GOCC name	heterogeneous nuclear ribonucleoprotein complex	2715	633	19	14	3.1604	3.1604	3.9662e-06	0.0001884
GOMF name	RNA-dependent ATPase activity	2715	633	16	11	2.9488	2.9488	0.00012218	0.0088715
GOMF name	RNA helicase activity	2715	633	22	15	2.9244	2.9244	7.9321e-06	0.0011039
GOMF name	ATP-dependent RNA helicase activity	2715	633	15	10	2.8594	2.8594	0.00036405	0.019612
Pfam	Helicase_C	2715	633	49	31	2.7135	2.7135	1.6487e-09	3.0435e-06
GOBP name	regulation of mRNA processing	2715	633	19	12	2.7089	2.7089	0.00019248	0.012411
Keywords	Helicase	2715	633	65	39	2.5735	2.5735	1.2292e-10	5.5984e-09
Pfam	DEAD	2715	633	40	24	2.5735	2.5735	4.8467e-07	0.00029823
GOMF name	helicase activity	2715	633	64	38	2.5467	2.5467	3.286e-10	9.146e-08
Keywords	Endocytosis	2715	633	19	11	2.4832	2.4832	0.00096317	0.012373
GOMF name	purine NTP-dependent helicase activity	2715	633	51	29	2.4389	2.4389	1.5574e-07	2.8899e-05
GOMF name	ATP-dependent helicase activity	2715	633	51	29	2.4389	2.4389	1.5574e-07	3.2511e-05
GOBP name	mRNA 3'-end processing	2715	633	44	22	2.1445	2.1445	6.5785e-05	0.004798
Pfam	RRM_1	2715	633	88	44	2.1445	2.1445	1.8973e-08	1.7512e-05
GOBP name	RNA 3'-end processing	2715	633	47	23	2.0989	2.0989	6.8637e-05	0.0049252
GOBP name	RNA export from nucleus	2715	633	42	20	2.0424	2.0424	0.00030582	0.017223
GOMF name	structure-specific DNA binding	2715	633	53	25	2.0232	2.0232	7.1288e-05	0.007003
Corum	C complex spliceosome	2715	633	68	32	2.0184	2.0184	8.069e-06	0.0046961
GOCC name	catalytic step 2 spliceosome	2715	633	68	32	2.0184	2.0184	8.069e-06	0.00029202
Keywords	Viralnucleoprotein	2715	633	34	16	2.0184	2.0184	0.0013342	0.015916
GOBP name	RNA splicing, via transesterification reactions	2715	633	105	49	2.0016	2.0016	4.8786e-08	8.6819e-06
GOBP name	RNA splicing, via transesterification reactions with bulged adenosine as nucleophile	2715	633	103	48	1.9988	1.9988	7.0506e-08	1.0456e-05
GOBP name	nuclear mRNA splicing, via spliceosome	2715	633	103	48	1.9988	1.9988	7.0506e-08	1.0817e-05
Keywords	mRNAtransport	2715	633	41	19	1.9876	1.9876	0.00063422	0.0090785
GOBP name	RNA splicing	2715	633	145	67	1.9819	1.9819	2.6406e-10	1.1748e-07
GOBP name	mRNA processing	2715	633	176	81	1.974	1.974	3.925e-12	2.9104e-09
GOBP name	RNA transport	2715	633	70	32	1.9607	1.9607	1.6559e-05	0.0014734
GOBP name	nucleic acid transport	2715	633	70	32	1.9607	1.9607	1.6559e-05	0.0015035
GOBP name	establishment of RNA localization	2715	633	70	32	1.9607	1.9607	1.6559e-05	0.0015348
Keywords	Spliceosome	2715	633	86	39	1.9451	1.9451	2.666e-06	6.0712e-05
Keywords	mRNAprocessing	2715	633	161	73	1.9447	1.9447	1.1738e-10	5.8807e-09
GOCC name	spliceosomal complex	2715	633	93	42	1.937	1.937	1.2759e-06	8.0807e-05
GOBP name	nucleobase-containing compound transport	2715	633	71	32	1.9331	1.9331	2.3296e-05	0.0019932
Corum	Spliceosome	2715	633	112	50	1.9148	1.9148	1.9716e-07	0.00022949
GOBP name	mRNA transport	2715	633	63	28	1.9063	1.9063	9.6458e-05	0.0067053
Keywords	mRNAsplicing	2715	633	136	60	1.8922	1.8922	2.0007e-08	6.6825e-07
GOMF name	sequence-specific DNA binding transcription factor activity	2715	633	66	29	1.8846	1.8846	9.3244e-05	0.0070781
GOMF name	nucleic acid binding transcription factor activity	2715	633	66	29	1.8846	1.8846	9.3244e-05	0.0074151
KEGG name	Spliceosome	2715	633	100	43	1.8443	1.8443	4.4637e-06	0.0010936
GOMF name	protein domain specific binding	2715	633	68	29	1.8292	1.8292	0.00017082	0.011886
GOMF name	ATPase activity	2715	633	120	51	1.8229	1.8229	9.1466e-07	0.00013886
GOBP name	regulation of transcription from RNA polymerase II promoter	2715	633	111	47	1.8161	1.8161	2.7236e-06	0.00033659
GOBP name	nucleocytoplasmic transport	2715	633	71	30	1.8123	1.8123	0.00016194	0.010754
GOBP name	nuclear transport	2715	633	72	30	1.7871	1.7871	0.0002143	0.013429
GOBP name	negative regulation of RNA metabolic process	2715	633	97	40	1.7687	1.7687	2.9429e-05	0.0024247
GOMF name	ATPase activity, coupled	2715	633	95	39	1.7608	1.7608	4.1085e-05	0.0049009
Keywords	DNA-binding	2715	633	220	90	1.7546	1.7546	5.7999e-10	2.4215e-08
Keywords	Coiledcoil	2715	633	317	128	1.7319	1.7319	2.0607e-13	1.7207e-11
GOBP name	negative regulation of gene expression	2715	633	90	36	1.7156	1.7156	0.00014238	0.0095978
Sequence Motifs	Ken box	2715	633	115	46	1.7156	1.7156	1.9476e-05	3.8952e-05
GOBP name	negative regulation of nucleobase-containing compound metabolic process	2715	633	108	43	1.7077	1.7077	4.013e-05	0.0031323
GOMF name	DNA binding	2715	633	293	116	1.6981	1.6981	1.6426e-11	6.8578e-09
Keywords	RNA-binding	2715	633	286	113	1.6946	1.6946	3.6713e-11	2.0437e-09
GOBP name	negative regulation of nitrogen compound metabolic process	2715	633	109	43	1.692	1.692	5.1276e-05	0.0038666
GOCC name	nucleoplasm	2715	633	262	103	1.6862	1.6862	4.3337e-10	1.6468e-07
Sequence Motifs	F box bTrCP	2715	633	54	21	1.668	1.668	0.0040374	0.0040374
Keywords	Transcriptionregulation	2715	633	249	96	1.6536	1.6536	5.9901e-09	2.1436e-07
Keywords	Zinc-finger	2715	633	137	52	1.628	1.628	3.0647e-05	0.00063976
Keywords	Transcription	2715	633	269	102	1.6264	1.6264	5.398e-09	2.0803e-07
GOBP name	regulation of RNA metabolic process	2715	633	372	141	1.6257	1.6257	3.358e-12	2.988e-09
GOBP name	RNA processing	2715	633	285	108	1.6253	1.6253	1.8741e-09	5.5585e-07
Keywords	Repressor	2715	633	103	39	1.624	1.624	0.00028128	0.0044038
GOBP name	regulation of gene expression	2715	633	433	163	1.6146	1.6146	7.7021e-14	1.7133e-10
Keywords	Activator	2715	633	94	35	1.597	1.597	0.00075242	0.010188
GOBP name	regulation of transcription, DNA-dependent	2715	633	331	123	1.5938	1.5938	4.9317e-10	1.6878e-07
GOBP name	transcription, DNA-dependent	2715	633	232	86	1.5899	1.5899	2.967e-07	4.0001e-05
GOCC name	nucleolus	2715	633	216	79	1.5687	1.5687	1.6597e-06	9.0098e-05
GOCC name	intracellular	2715	633	108	39	1.5488	1.5488	0.00076707	0.017666
GOMF name	nucleic acid binding	2715	633	717	256	1.5314	1.5314	2.855e-19	4.7678e-16
GOBP name	regulation of macromolecule biosynthetic process	2715	633	398	142	1.5303	1.5303	4.7984e-10	1.779e-07
GOBP name	interspecies interaction between organisms	2715	633	143	51	1.5297	1.5297	0.00020478	0.013015
GOBP name	regulation of cellular macromolecule biosynthetic process	2715	633	393	140	1.5279	1.5279	7.4209e-10	2.3582e-07
GOBP name	regulation of nucleobase-containing compound metabolic process	2715	633	413	147	1.5266	1.5266	2.6551e-10	1.0739e-07
GOCC name	nuclear part	2715	633	762	269	1.5141	1.5141	1.1363e-19	8.636e-17
GOBP name	regulation of nitrogen compound metabolic process	2715	633	453	159	1.5054	1.5054	1.3702e-10	6.7734e-08
GOMF name	RNA binding	2715	633	435	152	1.4987	1.4987	5.7868e-10	1.3806e-07
GOBP name	regulation of cellular biosynthetic process	2715	633	418	144	1.4776	1.4776	5.5935e-09	1.5553e-06
Keywords	Repeat	2715	633	578	199	1.4767	1.4767	1.8978e-12	1.3583e-10
GOBP name	regulation of biosynthetic process	2715	633	423	145	1.4703	1.4703	7.1399e-09	1.8686e-06
GOBP name	DNA metabolic process	2715	633	202	69	1.4651	1.4651	8.3501e-05	0.0058968
GOBP name	mRNA metabolic process	2715	633	334	113	1.4511	1.4511	8.9061e-07	0.00011321
Keywords	Host-virusinteraction	2715	633	136	46	1.4507	1.4507	0.0012708	0.015529
GOBP name	RNA metabolic process	2715	633	682	230	1.4465	1.4465	1.7313e-13	2.5676e-10
GOBP name	negative regulation of macromolecule metabolic process	2715	633	184	62	1.4452	1.4452	0.00026756	0.01546
Keywords	Cellcycle	2715	633	176	59	1.4378	1.4378	0.00041779	0.0063429
GOMF name	nucleoside-triphosphatase activity	2715	633	233	78	1.4358	1.4358	6.4046e-05	0.0066848
GOBP name	regulation of macromolecule metabolic process	2715	633	588	196	1.4297	1.4297	9.5881e-11	5.3322e-08
GOBP name	nucleic acid metabolic process	2715	633	813	271	1.4297	1.4297	1.0652e-15	4.7392e-12
Keywords	Nucleus	2715	633	1054	350	1.4243	1.4243	3.209e-22	8.0386e-20
Keywords	Phosphoprotein	2715	633	1772	582	1.4087	1.4087	6.7685e-69	3.391e-66
GOBP name	RNA biosynthetic process	2715	633	376	122	1.3917	1.3917	3.4541e-06	0.00041534
GOMF name	pyrophosphatase activity	2715	633	241	78	1.3882	1.3882	0.00020377	0.013612
GOMF name	hydrolase activity, acting on acid anhydrides, in phosphorus-containing anhydrides	2715	633	242	78	1.3824	1.3824	0.00023323	0.014426
GOMF name	hydrolase activity, acting on acid anhydrides	2715	633	242	78	1.3824	1.3824	0.00023323	0.014981
GOBP name	regulation of primary metabolic process	2715	633	593	187	1.3525	1.3525	4.8926e-08	8.3719e-06
GOBP name	regulation of cellular metabolic process	2715	633	622	195	1.3447	1.3447	3.7392e-08	7.2329e-06
GOBP name	regulation of metabolic process	2715	633	666	208	1.3395	1.3395	1.4975e-08	3.3312e-06
Keywords	Alternativesplicing	2715	633	1115	348	1.3387	1.3387	2.6755e-16	3.351e-14
GOCC name	nucleus	2715	633	675	210	1.3344	1.3344	1.7742e-08	2.6968e-06
GOBP name	nucleobase-containing compound metabolic process	2715	633	903	278	1.3205	1.3205	4.5898e-11	2.9172e-08
Keywords	ATP-binding	2715	633	363	111	1.3115	1.3115	0.00014111	0.0025248
GOBP name	organelle organization	2715	633	367	111	1.2972	1.2972	0.00021983	0.013217
GOCC name	non-membrane-bounded organelle	2715	633	567	171	1.2935	1.2935	5.2587e-06	0.00021035
GOCC name	intracellular non-membrane-bounded organelle	2715	633	567	171	1.2935	1.2935	5.2587e-06	0.00022203
GOMF name	adenyl ribonucleotide binding	2715	633	391	117	1.2834	1.2834	0.00023752	0.014166
GOMF name	adenyl nucleotide binding	2715	633	392	117	1.2802	1.2802	0.0002634	0.015168
GOMF name	ATP binding	2715	633	389	116	1.279	1.279	0.00028874	0.016073
GOBP name	negative regulation of biological process	2715	633	387	115	1.2745	1.2745	0.00035003	0.019226
CORUM	+	2715	633	1037	308	1.2739	1.2739	2.5155e-10	2.5155e-10
GOBP name	cellular nitrogen compound metabolic process	2715	633	973	283	1.2475	1.2475	3.615e-08	7.3106e-06
GOCC name	cytoplasm	2715	633	544	158	1.2457	1.2457	0.00010532	0.0032018
GOMF name	nucleotide binding	2715	633	679	197	1.2444	1.2444	1.4072e-05	0.0018077
GOBP name	nitrogen compound metabolic process	2715	633	980	284	1.243	1.243	5.0921e-08	8.3907e-06
GOBP name	regulation of cellular process	2715	633	1077	311	1.2385	1.2385	8.907e-09	2.2015e-06
GOMF name	protein binding	2715	633	1387	399	1.2339	1.2339	1.7074e-12	1.4257e-09
GOBP name	regulation of biological process	2715	633	1119	318	1.2189	1.2189	4.0336e-08	7.4774e-06
GOBP name	biological regulation	2715	633	1173	333	1.2176	1.2176	1.4209e-08	3.3271e-06
GOBP name	cellular macromolecule metabolic process	2715	633	1121	314	1.2014	1.2014	3.1645e-07	4.1408e-05
GOCC name	intracellular organelle	2715	633	1363	376	1.1832	1.1832	2.9704e-08	3.7625e-06
GOCC name	organelle	2715	633	1365	376	1.1815	1.1815	3.712e-08	4.0301e-06
GOBP name	macromolecule metabolic process	2715	633	1172	320	1.1711	1.1711	4.007e-06	0.00046914
Keywords	Acetylation	2715	633	1429	389	1.1676	1.1676	8.4859e-08	2.3619e-06
GOCC name	intracellular membrane-bounded organelle	2715	633	990	268	1.1611	1.1611	8.6159e-05	0.002847
GOCC name	membrane-bounded organelle	2715	633	991	268	1.1599	1.1599	9.3108e-05	0.0029484
Keywords	Cytoplasm	2715	633	991	268	1.1599	1.1599	9.3108e-05	0.0017277
Keywords	Directproteinsequencing	2715	633	993	259	1.1187	1.1187	0.0013427	0.015644
Keywords	Polymorphism	2715	633	1451	378	1.1174	1.1174	5.1871e-05	0.00099951
GOMF name	binding	2715	633	2128	550	1.1086	1.1086	2.4296e-10	8.1148e-08
GOCC name	intracellular organelle part	2715	633	1456	372	1.0958	1.0958	0.00044793	0.012158
GOCC name	organelle part	2715	633	1464	372	1.0899	1.0899	0.00072928	0.017879
GOCC name	intracellular part	2715	633	2348	578	1.0558	1.0558	7.8975e-06	0.00030011
GOCC name	cytoplasmic part	2715	633	1411	272	0.82681	-1.20947	5.5163e-08	5.2405e-06
GOMF name	catalytic activity	2715	633	1084	200	0.79135	-1.26366	1.9517e-07	3.2594e-05
Keywords	Membrane	2715	633	567	104	0.78671	-1.27112	0.00027297	0.0044116
GOBP name	cellular protein metabolic process	2715	633	466	83	0.76394	-1.309	0.0003492	0.01942
GOBP name	protein metabolic process	2715	633	540	93	0.73868	-1.35377	3.1076e-05	0.0025138
GOBP name	catabolic process	2715	633	405	66	0.69896	-1.4307	5.121e-05	0.0039282
GOCC name	membrane part	2715	633	456	73	0.68663	-1.45639	8.5299e-06	0.00029467
Keywords	Transferase	2715	633	251	39	0.66643	-1.50053	0.00044729	0.006591
GOCC name	integral to membrane	2715	633	268	35	0.56014	-1.78527	4.0885e-06	0.00018278
GOCC name	intrinsic to membrane	2715	633	270	35	0.55599	-1.79859	3.0828e-06	0.00015619
Keywords	Transmembrane	2715	633	258	30	0.49873	-2.00509	2.9931e-07	7.8923e-06
Keywords	Transmembranehelix	2715	633	251	29	0.49555	-2.01796	3.7113e-07	9.2969e-06
Keywords	Endoplasmicreticulum	2715	633	166	19	0.49092	-2.03699	3.1244e-05	0.00062612
GOBP name	small molecule metabolic process	2715	633	449	51	0.48718	-2.05263	1.4815e-12	1.6478e-09
GOBP name	translation	2715	633	107	11	0.44094	-2.26788	0.00024131	0.014315
GOBP name	oxoacid metabolic process	2715	633	156	16	0.43991	-2.27319	9.4998e-06	0.0009188
GOBP name	carboxylic acid metabolic process	2715	633	156	16	0.43991	-2.27319	9.4998e-06	0.00093921
GOBP name	cellular ketone metabolic process	2715	633	157	16	0.43711	-2.28775	8.0274e-06	0.00085033
GOCC name	endoplasmic reticulum membrane	2715	633	99	10	0.43324	-2.30819	0.00034196	0.0096255
GOBP name	organic acid metabolic process	2715	633	159	16	0.43161	-2.31691	5.7174e-06	0.00063592
Keywords	Lipoprotein	2715	633	80	8	0.42891	-2.33149	0.0011331	0.014193
GOBP name	lipid metabolic process	2715	633	129	12	0.39899	-2.50633	1.5637e-05	0.0014802
Keywords	Calcium	2715	633	66	6	0.38992	-2.56463	0.0016204	0.018451
GOMF name	structural constituent of ribosome	2715	633	101	9	0.3822	-2.61643	8.4878e-05	0.0070873
GOBP name	carbohydrate metabolic process	2715	633	135	12	0.38125	-2.62295	5.3109e-06	0.00060585
GOCC name	mitochondrion	2715	633	148	13	0.37675	-2.65428	1.5437e-06	9.0248e-05
GOCC name	endoplasmic reticulum part	2715	633	153	13	0.36443	-2.74401	6.0706e-07	4.1943e-05
GOCC name	mitochondrial part	2715	633	205	17	0.35568	-2.81152	3.8367e-09	9.7196e-07
Keywords	Ribosomalprotein	2715	633	109	9	0.35415	-2.82366	1.9484e-05	0.00042441
Keywords	Glycoprotein	2715	633	136	11	0.34691	-2.88259	1.3366e-06	3.1887e-05
GOBP name	heterocycle metabolic process	2715	633	99	8	0.34659	-2.88525	3.8253e-05	0.003039
GOCC name	mitochondrial matrix	2715	633	64	5	0.33509	-2.98427	0.00075193	0.017858
GOBP name	cell activation	2715	633	69	5	0.3108	-3.2175	0.00028648	0.01634
Keywords	Mitochondrioninnermembrane	2715	633	72	5	0.29785	-3.35739	0.00015816	0.0027323
GOBP name	alcohol metabolic process	2715	633	93	6	0.27672	-3.61376	8.8768e-06	0.00089756
Keywords	NAD	2715	633	47	3	0.27377	-3.6527	0.0016339	0.018191
GOMF name	cofactor binding	2715	633	71	4	0.24164	-4.13839	4.6168e-05	0.00514
GOCC name	intracellular organelle lumen	2715	633	109	6	0.2361	-4.23549	2.9328e-07	2.2289e-05
GOBP name	hexose metabolic process	2715	633	56	3	0.22977	-4.35218	0.0002463	0.014418
GOCC name	organelle lumen	2715	633	113	6	0.22774	-4.39097	1.216e-07	1.0269e-05
GOBP name	generation of precursor metabolites and energy	2715	633	116	6	0.22185	-4.50755	6.2429e-08	9.9195e-06
Keywords	Oxidoreductase	2715	633	117	6	0.21995	-4.54649	4.9928e-08	1.4714e-06
Keywords	Mitochondrion	2715	633	279	14	0.21522	-4.64641	3.0669e-18	5.1217e-16
GOCC name	membrane-enclosed lumen	2715	633	124	6	0.20754	-4.81835	1.0285e-08	1.9542e-06
GOBP name	cellular carbohydrate metabolic process	2715	633	107	5	0.20043	-4.98927	8.4186e-08	1.2082e-05
GOBP name	monosaccharide metabolic process	2715	633	66	3	0.19496	-5.12926	2.7071e-05	0.0022724
GOCC name	small ribosomal subunit	2715	633	44	2	0.19496	-5.12926	0.00069129	0.017513
GOBP name	oxidation-reduction process	2715	633	111	5	0.1932	-5.17598	3.3694e-08	7.1383e-06
GOCC name	mitochondrial membrane part	2715	633	45	2	0.19063	-5.24576	0.00055254	0.01448
GOBP name	small molecule catabolic process	2715	633	68	3	0.18922	-5.28485	1.7221e-05	0.0015022
GOMF name	oxidoreductase activity	2715	633	162	7	0.18533	-5.39578	9.363e-12	5.2121e-09
GOBP name	carbohydrate biosynthetic process	2715	633	50	2	0.17156	-5.82886	0.00017737	0.011605
GOBP name	electron transport chain	2715	633	51	2	0.1682	-5.9453	0.0001409	0.0096442
Keywords	Disulfidebond	2715	633	104	4	0.16497	-6.06171	2.6214e-08	8.2083e-07
Keywords	Electrontransport	2715	633	35	1	0.12255	-8.15993	0.00093283	0.012299
GOBP name	organic acid catabolic process	2715	633	41	1	0.10461	-9.55932	0.00021724	0.01324
GOBP name	carboxylic acid catabolic process	2715	633	41	1	0.10461	-9.55932	0.00021724	0.013423
Keywords	NADP	2715	633	42	1	0.10212	-9.7924	0.00016994	0.002838
GOMF name	oxidoreductase activity, acting on the CH-OH group of donors, NAD or NADP as acceptor	2715	633	45	1	0.095313	-10.4917	8.1029e-05	0.007122
GOMF name	oxidoreductase activity, acting on CH-OH group of donors	2715	633	45	1	0.095313	-10.4917	8.1029e-05	0.0075177
GOBP name	platelet activation	2715	633	46	1	0.093241	-10.7249	6.3223e-05	0.004688
GOBP name	cofactor metabolic process	2715	633	54	1	0.079428	-12.59	8.516e-06	0.00088111
Keywords	Transitpeptide	2715	633	162	3	0.079428	-12.59	1.1261e-15	1.1283e-13
Keywords	Signal	2715	633	118	2	0.072697	-13.7557	7.9944e-12	5.0065e-10
GOBP name	coenzyme metabolic process	2715	633	44	0	0	#DIV/0!	7.598e-06	0.00082447
GOCC name	endoplasmic reticulum lumen	2715	633	30	0	0	#DIV/0!	0.00033113	0.0096791
Keywords	Lyase	2715	633	27	0	0	#DIV/0!	0.0007413	0.010316

## Sheet: Fisher_M3
Category column	Category value	Total size	Selection size	Category size	Intersection size	Enrichment factor	Enrichment	P value	Benj. Hoch. FDR
Condensin I complex	+	2657	700	5	5	3.7957	3.7957	0.0012559	0.0012559
Keywords	Bromodomain	2657	700	8	8	3.7957	3.7957	2.2532e-05	0.00046848
Pfam	Bromodomain	2657	700	8	8	3.7957	3.7957	2.2532e-05	0.0099422
GOBP name	cellular component disassembly involved in apoptosis	2657	700	21	18	3.2535	3.2535	1.7226e-08	3.2565e-06
Keywords	DNAcondensation	2657	700	7	6	3.2535	3.2535	0.0017008	0.018859
GOCC name	heterogeneous nuclear ribonucleoprotein complex	2657	700	18	14	2.9522	2.9522	6.4761e-06	0.00028495
Keywords	Endocytosis	2657	700	19	14	2.7968	2.7968	1.8212e-05	0.00041309
GOMF name	RNA helicase activity	2657	700	22	15	2.588	2.588	3.8056e-05	0.0029956
Pfam	Helicase_C	2657	700	47	30	2.4228	2.4228	4.734e-08	8.3556e-05
Pfam	DEAD	2657	700	38	24	2.3973	2.3973	1.3969e-06	0.00082187
Keywords	Helicase	2657	700	62	38	2.3264	2.3264	3.9097e-09	1.7736e-07
GOMF name	helicase activity	2657	700	61	37	2.3023	2.3023	9.3827e-09	2.5849e-06
Keywords	SH3domain	2657	700	33	20	2.3004	2.3004	2.4907e-05	0.00049714
GOMF name	purine NTP-dependent helicase activity	2657	700	48	29	2.2932	2.2932	4.2814e-07	6.4338e-05
GOMF name	ATP-dependent helicase activity	2657	700	48	29	2.2932	2.2932	4.2814e-07	7.0771e-05
Keywords	Calmodulin-binding	2657	700	26	14	2.0438	2.0438	0.0018321	0.019874
Corum	C complex spliceosome	2657	700	63	33	1.9882	1.9882	5.3228e-06	0.0058338
GOBP name	mRNA 3'-end processing	2657	700	42	22	1.9882	1.9882	0.00018394	0.011432
GOCC name	catalytic step 2 spliceosome	2657	700	63	33	1.9882	1.9882	5.3228e-06	0.00026543
Pfam	RRM_1	2657	700	89	46	1.9618	1.9618	1.3396e-07	0.00011822
Keywords	Chromosomalrearrangement	2657	700	47	24	1.9382	1.9382	0.00015783	0.0025406
GOMF name	protein domain specific binding	2657	700	65	33	1.9271	1.9271	1.2317e-05	0.0011976
GOBP name	RNA 3'-end processing	2657	700	46	23	1.8979	1.8979	0.00031083	0.017851
Keywords	mRNAtransport	2657	700	38	19	1.8979	1.8979	0.00097473	0.011863
GOBP name	RNA transport	2657	700	67	33	1.8695	1.8695	2.677e-05	0.0022492
GOBP name	nucleic acid transport	2657	700	67	33	1.8695	1.8695	2.677e-05	0.0022916
GOBP name	establishment of RNA localization	2657	700	67	33	1.8695	1.8695	2.677e-05	0.0023357
GOBP name	RNA splicing, via transesterification reactions	2657	700	103	50	1.8426	1.8426	4.5852e-07	6.1186e-05
GOBP name	nucleobase-containing compound transport	2657	700	68	33	1.842	1.842	3.8616e-05	0.00292
GOBP name	RNA splicing, via transesterification reactions with bulged adenosine as nucleophile	2657	700	101	49	1.8415	1.8415	6.0904e-07	7.4681e-05
GOBP name	nuclear mRNA splicing, via spliceosome	2657	700	101	49	1.8415	1.8415	6.0904e-07	7.6756e-05
GOBP name	mRNA transport	2657	700	60	29	1.8346	1.8346	0.00011876	0.0075888
GOMF name	ATPase activity	2657	700	112	54	1.8301	1.8301	2.1154e-07	3.8853e-05
GOBP name	nucleocytoplasmic transport	2657	700	69	33	1.8153	1.8153	5.4946e-05	0.003957
GOBP name	RNA splicing	2657	700	144	68	1.7924	1.7924	1.5916e-08	3.1396e-06
GOBP name	nuclear transport	2657	700	70	33	1.7894	1.7894	7.7161e-05	0.0053042
GOBP name	mRNA processing	2657	700	172	81	1.7875	1.7875	7.4061e-10	4.8002e-07
Keywords	Spliceosome	2657	700	83	39	1.7835	1.7835	2.0343e-05	0.00044135
GOCC name	spliceosomal complex	2657	700	92	43	1.7741	1.7741	9.3276e-06	0.00038761
Keywords	DNAreplication	2657	700	45	21	1.7713	1.7713	0.0015633	0.018141
GOMF name	ATPase activity, coupled	2657	700	88	41	1.7685	1.7685	1.6239e-05	0.0013421
Keywords	mRNAprocessing	2657	700	162	73	1.7104	1.7104	5.2231e-08	2.172e-06
Corum	Spliceosome	2657	700	114	51	1.6981	1.6981	6.7049e-06	0.0036743
Keywords	mRNAsplicing	2657	700	136	60	1.6746	1.6746	1.8731e-06	4.4509e-05
KEGG name	RNA transport	2657	700	84	37	1.6719	1.6719	0.00016105	0.013099
Keywords	Activator	2657	700	84	37	1.6719	1.6719	0.00016105	0.0025113
Sequence Motifs	F box bTrCP	2657	700	50	22	1.6701	1.6701	0.0028687	0.0028687
Keywords	Coiledcoil	2657	700	333	146	1.6642	1.6642	5.6289e-14	4.6813e-12
Sequence Motifs	Ken box	2657	700	112	49	1.6606	1.6606	2.0308e-05	4.0615e-05
Keywords	RNA-binding	2657	700	270	117	1.6448	1.6448	7.2161e-11	4.0009e-09
Keywords	Repressor	2657	700	97	42	1.6435	1.6435	9.7751e-05	0.0016259
GOBP name	interspecies interaction between organisms	2657	700	137	57	1.5792	1.5792	2.5966e-05	0.00231
Keywords	Host-virusinteraction	2657	700	127	52	1.5542	1.5542	9.0366e-05	0.0016104
GOBP name	regulation of transcription from RNA polymerase II promoter	2657	700	115	47	1.5513	1.5513	0.00019564	0.011835
GOCC name	nucleoplasm	2657	700	270	110	1.5464	1.5464	1.9645e-08	2.4491e-06
Keywords	DNA-binding	2657	700	226	92	1.5452	1.5452	3.206e-07	8.8877e-06
GOBP name	regulation of gene expression	2657	700	432	175	1.5376	1.5376	7.1928e-13	1.6317e-09
GOMF name	RNA binding	2657	700	402	162	1.5296	1.5296	1.1274e-11	4.6588e-09
GOBP name	RNA processing	2657	700	277	111	1.521	1.521	4.8363e-08	7.5663e-06
GOBP name	regulation of RNA metabolic process	2657	700	380	152	1.5183	1.5183	1.136e-10	1.0308e-07
GOMF name	nucleoside-triphosphatase activity	2657	700	216	86	1.5113	1.5113	2.2679e-06	0.00028837
GOBP name	DNA metabolic process	2657	700	196	78	1.5105	1.5105	6.7528e-06	0.00069631
Keywords	Transcriptionregulation	2657	700	254	101	1.5093	1.5093	3.1407e-07	9.2188e-06
GOMF name	DNA binding	2657	700	305	121	1.5058	1.5058	2.2161e-08	5.2332e-06
GOMF name	nucleic acid binding	2657	700	695	273	1.491	1.491	6.611e-19	1.0928e-15
Keywords	Transcription	2657	700	273	106	1.4738	1.4738	6.1362e-07	1.6116e-05
GOBP name	regulation of transcription, DNA-dependent	2657	700	337	130	1.4642	1.4642	4.4876e-08	7.5408e-06
GOBP name	regulation of nucleobase-containing compound metabolic process	2657	700	416	160	1.4599	1.4599	1.1247e-09	5.1029e-07
GOMF name	pyrophosphatase activity	2657	700	224	86	1.4573	1.4573	1.1618e-05	0.0012002
GOBP name	regulation of cellular macromolecule biosynthetic process	2657	700	392	150	1.4524	1.4524	6.3876e-09	1.61e-06
GOMF name	hydrolase activity, acting on acid anhydrides, in phosphorus-containing anhydrides	2657	700	225	86	1.4508	1.4508	1.406e-05	0.0012232
GOMF name	hydrolase activity, acting on acid anhydrides	2657	700	225	86	1.4508	1.4508	1.406e-05	0.0012911
GOBP name	regulation of macromolecule biosynthetic process	2657	700	397	151	1.4437	1.4437	9.093e-09	1.9645e-06
GOBP name	regulation of nitrogen compound metabolic process	2657	700	455	172	1.4349	1.4349	1.0939e-09	5.5145e-07
Keywords	Repeat	2657	700	578	216	1.4185	1.4185	1.1499e-11	8.1972e-10
GOBP name	regulation of cellular biosynthetic process	2657	700	412	153	1.4096	1.4096	4.6029e-08	7.4583e-06
GOBP name	transcription, DNA-dependent	2657	700	235	87	1.4052	1.4052	4.7261e-05	0.0035151
GOCC name	nuclear part	2657	700	766	283	1.4023	1.4023	3.6102e-15	2.7004e-12
GOBP name	regulation of biosynthetic process	2657	700	417	154	1.4018	1.4018	6.2795e-08	9.4967e-06
GOBP name	regulation of macromolecule metabolic process	2657	700	578	210	1.3791	1.3791	5.5502e-10	4.1969e-07
GOBP name	mRNA metabolic process	2657	700	323	117	1.3749	1.3749	8.1271e-06	0.00080158
GOCC name	nucleolus	2657	700	226	81	1.3604	1.3604	0.00026125	0.0078167
Keywords	Nucleus	2657	700	1027	367	1.3564	1.3564	2.1018e-18	3.496e-16
Keywords	Phosphoprotein	2657	700	1792	638	1.3514	1.3514	9.9485e-64	4.9643e-61
GOBP name	nucleic acid metabolic process	2657	700	811	288	1.3479	1.3479	8.7581e-13	1.3245e-09
Keywords	Cellcycle	2657	700	172	61	1.3462	1.3462	0.0016082	0.018239
GOBP name	regulation of cellular metabolic process	2657	700	596	211	1.3438	1.3438	7.0366e-09	1.6803e-06
GOBP name	regulation of primary metabolic process	2657	700	571	202	1.3428	1.3428	1.809e-08	3.2829e-06
GOBP name	regulation of metabolic process	2657	700	643	227	1.34	1.34	1.9017e-09	6.6369e-07
GOBP name	RNA metabolic process	2657	700	681	239	1.3321	1.3321	1.0815e-09	6.1336e-07
Keywords	Alternativesplicing	2657	700	1115	391	1.3311	1.3311	2.253e-18	2.8106e-16
GOCC name	nucleus	2657	700	650	224	1.3081	1.3081	3.0287e-08	3.2364e-06
GOBP name	organelle organization	2657	700	361	124	1.3038	1.3038	6.7145e-05	0.00476
CORUM	+	2657	700	986	337	1.2973	1.2973	9.7678e-13	9.7678e-13
GOCC name	ribonucleoprotein complex	2657	700	284	97	1.2964	1.2964	0.00045673	0.011388
GOBP name	RNA biosynthetic process	2657	700	374	127	1.2889	1.2889	9.5477e-05	0.0063703
GOBP name	regulation of cellular process	2657	700	1058	350	1.2557	1.2557	5.4836e-11	6.2198e-08
GOBP name	nucleobase-containing compound metabolic process	2657	700	902	296	1.2456	1.2456	1.9641e-08	3.4274e-06
GOMF name	protein binding	2657	700	1349	436	1.2268	1.2268	3.3108e-13	1.8242e-10
GOBP name	regulation of biological process	2657	700	1106	357	1.2252	1.2252	1.4296e-09	5.8966e-07
GOCC name	non-membrane-bounded organelle	2657	700	562	181	1.2225	1.2225	9.1154e-05	0.0030993
GOCC name	intracellular non-membrane-bounded organelle	2657	700	562	181	1.2225	1.2225	9.1154e-05	0.0032468
GOBP name	biological regulation	2657	700	1166	373	1.2142	1.2142	1.5241e-09	5.7623e-07
GOBP name	cellular component organization	2657	700	646	205	1.2045	1.2045	7.8846e-05	0.0053392
GOBP name	cellular component organization or biogenesis	2657	700	659	208	1.198	1.198	9.8245e-05	0.0063677
GOMF name	nucleotide binding	2657	700	678	211	1.1813	1.1813	0.00020987	0.015083
GOCC name	cytoplasm	2657	700	554	172	1.1785	1.1785	0.00085792	0.019446
GOBP name	cellular macromolecule metabolic process	2657	700	1103	340	1.17	1.17	2.23e-06	0.00025294
GOBP name	cellular nitrogen compound metabolic process	2657	700	981	300	1.1608	1.1608	2.9567e-05	0.0023534
GOBP name	nitrogen compound metabolic process	2657	700	990	301	1.1541	1.1541	4.7783e-05	0.0034966
GOBP name	macromolecule metabolic process	2657	700	1155	349	1.1469	1.1469	1.3806e-05	0.0012783
Keywords	Acetylation	2657	700	1376	415	1.1448	1.1448	7.6159e-07	1.9002e-05
GOCC name	organelle	2657	700	1347	406	1.1441	1.1441	1.3523e-06	9.1954e-05
GOCC name	intracellular organelle	2657	700	1344	405	1.1438	1.1438	1.4726e-06	9.1791e-05
GOCC name	macromolecular complex	2657	700	938	282	1.1411	1.1411	0.00022014	0.0068611
GOCC name	membrane-bounded organelle	2657	700	987	294	1.1306	1.1306	0.00031236	0.0089863
GOCC name	intracellular membrane-bounded organelle	2657	700	985	293	1.1291	1.1291	0.00035487	0.0098312
Keywords	Cytoplasm	2657	700	1000	296	1.1235	1.1235	0.00046945	0.0060066
GOMF name	binding	2657	700	2059	602	1.1098	1.1098	2.9624e-11	9.7938e-09
GOCC name	intracellular organelle part	2657	700	1410	405	1.0903	1.0903	0.0004388	0.011318
Keywords	Polymorphism	2657	700	1467	421	1.0893	1.0893	0.00032588	0.004395
GOCC name	organelle part	2657	700	1415	405	1.0864	1.0864	0.0006144	0.014825
GOCC name	intracellular part	2657	700	2273	635	1.0604	1.0604	8.7336e-07	7.2586e-05
GOCC name	cell part	2657	700	2378	648	1.0343	1.0343	0.00039343	0.01051
GOCC name	cytoplasmic part	2657	700	1356	310	0.86775	-1.15241	6.0691e-06	0.00028373
Keywords	Membrane	2657	700	562	119	0.80372	-1.24421	0.00028253	0.0040281
GOMF name	catalytic activity	2657	700	1078	226	0.79576	-1.25666	3.8472e-08	7.9493e-06
GOBP name	protein metabolic process	2657	700	518	106	0.77673	-1.28745	0.00012049	0.0075928
GOCC name	membrane part	2657	700	437	84	0.72961	-1.3706	3.8076e-05	0.001424
Keywords	Diseasemutation	2657	700	277	52	0.71255	-1.40341	0.00049145	0.0061309
GOBP name	catabolic process	2657	700	402	73	0.68927	-1.45081	8.876e-06	0.00085682
Keywords	Transferase	2657	700	260	45	0.65695	-1.52219	9.5537e-05	0.0016439
GOCC name	intrinsic to membrane	2657	700	268	41	0.58069	-1.72209	2.1939e-06	0.00012623
GOCC name	integral to membrane	2657	700	264	39	0.56073	-1.78339	9.152e-07	6.8457e-05
Keywords	Endoplasmicreticulum	2657	700	164	24	0.55547	-1.80028	8.8136e-05	0.0016289
Keywords	Magnesium	2657	700	100	14	0.5314	-1.88182	0.0011316	0.013444
Keywords	Transmembrane	2657	700	248	33	0.50507	-1.97992	9.4484e-08	3.1432e-06
Keywords	Transmembranehelix	2657	700	240	31	0.49028	-2.03965	6.5535e-08	2.3358e-06
Keywords	Ribosomalprotein	2657	700	92	11	0.45384	-2.20342	0.00033895	0.004451
GOBP name	cellular lipid metabolic process	2657	700	95	11	0.4395	-2.27531	0.00019255	0.011806
GOBP name	small molecule metabolic process	2657	700	450	51	0.43018	-2.32461	1.1964e-17	5.4283e-14
GOCC name	endoplasmic reticulum part	2657	700	142	16	0.42769	-2.33814	3.4532e-06	0.0001845
GOBP name	nucleobase-containing small molecule metabolic process	2657	700	89	10	0.42648	-2.34478	0.000223	0.01314
GOCC name	endoplasmic reticulum membrane	2657	700	90	10	0.42175	-2.37107	0.00018347	0.0059666
GOBP name	cellular amino acid metabolic process	2657	700	109	12	0.41788	-2.39303	3.5194e-05	0.0027063
GOBP name	carbohydrate metabolic process	2657	700	121	13	0.4078	-2.45218	9.2995e-06	0.00087899
GOBP name	cellular amine metabolic process	2657	700	113	12	0.40308	-2.4809	1.5746e-05	0.0014288
GOBP name	cellular nitrogen compound biosynthetic process	2657	700	104	11	0.40147	-2.49085	3.2641e-05	0.0025533
GOBP name	amine metabolic process	2657	700	117	12	0.3893	-2.56871	6.9123e-06	0.00069691
GOCC name	mitochondrial part	2657	700	186	19	0.38773	-2.57911	1.1066e-08	2.0693e-06
GOBP name	lipid metabolic process	2657	700	128	13	0.3855	-2.59403	2.1906e-06	0.00025485
GOCC name	mitochondrion	2657	700	138	14	0.38507	-2.59693	8.5278e-07	7.9735e-05
GOBP name	oxoacid metabolic process	2657	700	167	15	0.34093	-2.93315	5.0301e-09	1.3424e-06
GOBP name	carboxylic acid metabolic process	2657	700	167	15	0.34093	-2.93315	5.0301e-09	1.4263e-06
GOBP name	heterocycle biosynthetic process	2657	700	67	6	0.33991	-2.94196	0.00023295	0.01355
GOBP name	cellular ketone metabolic process	2657	700	168	15	0.3389	-2.95072	4.0038e-09	1.211e-06
GOBP name	organic acid metabolic process	2657	700	169	15	0.3369	-2.96824	3.1846e-09	1.032e-06
GOBP name	heterocycle metabolic process	2657	700	103	9	0.33166	-3.01514	3.6672e-06	0.0004058
Keywords	Mitochondrioninnermembrane	2657	700	60	5	0.31631	-3.16146	0.00030863	0.0042779
Keywords	Glycoprotein	2657	700	124	10	0.30611	-3.2668	1.1503e-07	3.5876e-06
GOBP name	small molecule biosynthetic process	2657	700	89	7	0.29854	-3.34963	6.0301e-06	0.00065139
GOBP name	monocarboxylic acid metabolic process	2657	700	54	4	0.28116	-3.55669	0.00031653	0.017951
Keywords	NAD	2657	700	55	4	0.27605	-3.62253	0.00025008	0.0036703
GOCC name	mitochondrial matrix	2657	700	71	5	0.2673	-3.74111	2.374e-05	0.0009346
GOMF name	coenzyme binding	2657	700	58	4	0.26177	-3.82015	0.00012222	0.0091835
GOBP name	alcohol metabolic process	2657	700	95	6	0.23973	-4.17136	3.0968e-07	4.3906e-05
GOBP name	cellular carbohydrate metabolic process	2657	700	98	6	0.23239	-4.30311	1.4531e-07	2.1267e-05
Keywords	Disulfidebond	2657	700	102	6	0.22328	-4.47868	5.2398e-08	2.0113e-06
Keywords	Mitochondrion	2657	700	247	14	0.21514	-4.64814	1.449e-18	3.6153e-16
GOCC name	intracellular organelle lumen	2657	700	106	6	0.21485	-4.65441	1.8668e-08	2.7927e-06
GOBP name	hexose metabolic process	2657	700	54	3	0.21087	-4.74226	6.7923e-05	0.004741
GOBP name	generation of precursor metabolites and energy	2657	700	108	6	0.21087	-4.74226	1.1095e-08	2.288e-06
GOCC name	organelle lumen	2657	700	110	6	0.20704	-4.82998	6.5758e-09	1.6396e-06
GOMF name	cofactor binding	2657	700	75	4	0.20244	-4.93974	1.7165e-06	0.00023645
Keywords	Oxidoreductase	2657	700	119	6	0.19138	-5.22521	6.0508e-10	3.0194e-08
GOCC name	membrane-enclosed lumen	2657	700	122	6	0.18667	-5.35705	2.702e-10	1.0106e-07
GOBP name	oxidation-reduction process	2657	700	102	5	0.18606	-5.37461	8.6787e-09	1.9688e-06
GOBP name	energy derivation by oxidation of organic compounds	2657	700	41	2	0.18516	-5.40073	0.0003504	0.019387
GOBP name	electron transport chain	2657	700	41	2	0.18516	-5.40073	0.0003504	0.019627
GOBP name	monosaccharide metabolic process	2657	700	63	3	0.18075	-5.5325	6.547e-06	0.00069078
GOBP name	carbohydrate biosynthetic process	2657	700	43	2	0.17654	-5.66444	0.0002074	0.012381
KEGG name	Parkinson's disease	2657	700	45	2	0.1687	-5.92768	0.00012214	0.014901
GOMF name	oxidoreductase activity	2657	700	160	7	0.16606	-6.02192	5.6724e-14	4.6883e-11
GOBP name	small molecule catabolic process	2657	700	73	3	0.15599	-6.41067	4.4575e-07	6.1284e-05
Keywords	Electrontransport	2657	700	28	1	0.13556	-7.37681	0.001845	0.019588
Keywords	Signal	2657	700	108	3	0.10544	-9.48407	2.2374e-11	1.3956e-09
Keywords	Transitpeptide	2657	700	151	4	0.10055	-9.9453	8.3103e-16	8.2936e-14
Keywords	NADP	2657	700	42	1	0.090374	-11.0651	3.6087e-05	0.0006926
GOBP name	organic acid catabolic process	2657	700	43	1	0.088272	-11.3286	2.7071e-05	0.0021932
GOBP name	carboxylic acid catabolic process	2657	700	43	1	0.088272	-11.3286	2.7071e-05	0.0022331
GOMF name	oxidoreductase activity, acting on the CH-OH group of donors, NAD or NADP as acceptor	2657	700	46	1	0.082516	-12.1189	1.1381e-05	0.0012542
GOMF name	oxidoreductase activity, acting on CH-OH group of donors	2657	700	46	1	0.082516	-12.1189	1.1381e-05	0.0013438
GOBP name	cofactor metabolic process	2657	700	56	1	0.067781	-14.7534	6.1051e-07	7.2891e-05
GOBP name	cofactor biosynthetic process	2657	700	30	0	0	#DIV/0!	9.7796e-05	0.0064304
GOBP name	coenzyme metabolic process	2657	700	47	0	0	#DIV/0!	4.9463e-07	6.4118e-05
GOCC name	endoplasmic reticulum lumen	2657	700	24	0	0	#DIV/0!	0.00062594	0.014631
GOMF name	oxidoreductase activity, acting on NADH or NADPH	2657	700	27	0	0	#DIV/0!	0.00024757	0.017051
Keywords	Lyase	2657	700	27	0	0	#DIV/0!	0.00024757	0.0037435

## Sheet: Read me
Header	Description
Category column	Database including pathways and categories
Category value	Explicit pathway from the database
Total size	# of entries in the reference database
Selection size	# of entries in the subset (cleaved substrates)
Category size	# of entries of the specific category/pathway in the reference dataset
Intersection size	# of entries of the specific category/pathway in the subset (cleaved substrates)
Enrichment factor	Enrichment factor derived from the Fisher Exact testing
Enrichment	Enrichment factor, with de-enriched values (<1) inverted and multiplied with (-1)
P value	p value for the enrichment
Benj. Hoch. FDR	Benjamini Hochberg FDR for the enrichment
